# Supplementary material for: Genomic Distribution of ushA-like Genes in Bacteria: Comparison to cpdB-like Genes
Source: Genes (Basel). 2023 Aug 20;14(8):1657. doi: 10.3390/genes14081657 (PMC10454023; doi:10.3390/genes14081657)
Supplement: Supplementary file 1 [file genes-14-01657-s001.zip]

Archive with 9 entries (9 files):
- Figure S1.png
- Table S1.xlsx
- Table S2.xlsx
- Table S3.xlsx
- Table S4.xlsx
- Table S5.xlsx
- Table S6.xlsx
- Table S7.xlsx
- Table S8.xlsx
