# Supplementary material for: Genomic Distribution of ushA-like Genes in Bacteria: Comparison to cpdB-like Genes
Source: Genes (Basel). 2023 Aug 20;14(8):1657. doi: 10.3390/genes14081657 (PMC10454023; doi:10.3390/genes14081657)
Supplement: Supplementary file 1 [file genes-14-01657-s001.zip › Table S1.xlsx]

## Sheet: Phyla
Table S1				UshA-like probes															CpdB-like probes
				P07024			P44569			WP_000726911			WP_011837008			O32133			P08331			AYV64543
Phylum Marked in red are the phyla which are subdivided in classes in Table S2	Taxon ID	Total type-material genomes	Total genomes	Hits	Score max.	Score min.	Hits	Score max.	Score min.	Hits	Score max.	Score min.	Hits	Score max.	Score min.	Hits	Score max.	Score min.	Hits	Score max.	Score min.	Hits	Score max.	Score min.
Abditibacteriota	2109258	0	1	0			0			0			0			0			0			0
Acidobacteriota	57723	18		0			0			0			0			0			0			0
Actinomycetota	201174	726		4	154	151	0			168	246	152	0			0			132	342	187	27	314	176
Aquificota	200783	10		0			0			0			0			0			0			0
Armatimonadota	67819	2	6	1	152	152	2	194	192	0			0			0			1	172	172	0
Atribacterota	67818	1	1	0			1	253	253	0			0			0			0			0
Bacillota	1239	699		57	235	185	76	328	151	146	904	151	94	1297	151	361	947	171	284	686	151	159	1579	162
Bacteroidota	976	359		2	198	198	1	153	153	0			0			0			40	177	152	1	153	153
Balneolota	1936987	1	1	0			0			0			0			0			1	238	238	0
Bdellovibrionota	3018035	5		0			0			0			0			0			0			0
Caldisericota	67814	1	1	1	176	176	0			0			1	213	213	0			0			0
Calditrichota	1930617	1	1	0			0			0			0			0			1	157	157	0
Campylobacterota	29547	117		2	206	201	3	359	326	0			0			0			4	207	190	0
Chlamydiota	204428	33		0			0			0			0			0			0			0
Chlorobiota	1090	8		0			0			0			0			0			0			0
Chloroflexota	200795	15		3	235	213	3	206	192	0			0			0			0			0
Chrysiogenota	200938	1	2	0			0			0			0			0			0			0
Coprothermobacterota	2138240	1	1	0			0			0			0			0			1	266	266	0
Cyanobacteriota	1117	37		1	225	225	1	238	238	0			0			0			0			0
Deferribacterota	200930	6		0			2	384	330	0			0			0			0			0
Delta/epsilon subvidisions	68525	4	6	0			0			3	247	182	0			0			0			0
Deinococcota	1297	45		18	187	152	18	239	163	21	219	184	1	174	174	0			23	597	553	23	607	580
Dictyoglomota	68297	2	2	1	187	182	0			0			1	210	210	0			0			0
Elusimicrobiota	74152	2	5	0			0			0			0			0			0			0
Fibrobacterota	65842	2	3	0			1	156	156	0			0			0			0			0
Fusobacteriota	32066	16		2	196	189	7	852	474	0			0			0			1	197	197	1	171	171
Gemmatimonadota	142182	5		0			0			0			0			0			3	259	228	0
Ignavibacteriota	1134404	2	6	0			0			0			0			0			3	163	152	0
Kiritimatiellota	134625	2	3	0			0			0			0			0			0			0
Lentisphaerota	256845	2	5	0			0			0			0			0			0			0
Mycoplasmatota	544448	129		1	155	155	0			0			0			0			1	164	164	0
Myxococcota	2818505	14		0			0			6	229	181	1			0			6	639	206	5	539	244
Nitrospinota	1293497	2	2	0			0			0			0			0			0			0
Nitrospirota	40117	3	21	0			1	259	259	2	222	219	0			0			0			0
Planctomycetota	203682	45		0			0			0			0			0			0			0
Pseudomonadota	1224	1668		423	1099	151	317	1188	159	123	219	151	15	171	151	0			558	1301	227	501	584	275
Rhodothermota	1853220	2	15	0			0			0			0			0			0			0
Spirochaetota	203691	60		18	305	153	2	601	237	0			0			0			13	554	152	5	558	155
Synergistota	508458	6		2	298	295	0			0			0			0			0			0
Thermodesulfobacteriota	200940	74		6	350	153	17	371	155	1	163	163	0			0			0			0
Thermomicrobiota	3027942	3	3	0			0			0			0			0			0			0
Thermotogota	200918	25		25	324	285	8	166	151	0			1	199	199	0			8	385	179	2	408	192
Verrucomicrobiota	74201	12		0			0			0			0			0			2	239	220	0
