# Supplementary material for: Genomic Distribution of ushA-like Genes in Bacteria: Comparison to cpdB-like Genes
Source: Genes (Basel). 2023 Aug 20;14(8):1657. doi: 10.3390/genes14081657 (PMC10454023; doi:10.3390/genes14081657)
Supplement: Supplementary file 1 [file genes-14-01657-s001.zip › Table S2.xlsx]

## Sheet: Classes
Table S2					UshA-like probes															CpdB-like probes
					P07024			P44569			WP_000726911			WP_011837008			O32133			P08331			AYV64543
Phylum	Class Marked in red are the classes which are subdivided in orders in Table S3	Taxon ID	Total type-material genomes	Total genomes	Hits	Score max.	Score min.	Hits	Score max.	Score min.	Hits	Score max.	Score min.	Hits	Score max.	Score min.	Hits	Score max.	Score min.	Hits	Score max.	Score min.	Hits	Score max.	Score min.
Actinomycetota	Acidimicrobiia	84992	4	9	0			0			1	161	161	0			0			0			0
	Actinomycetes	1760	686		4	154	151	0			161	240	152	0			0			131	342	187	26	314	176
	Coriobacteriia	84998	22		0			0			0			0			0			0			0
	Nitriliruptoria	908620	3	3	0			0			1	163	163	0			0			0			1	267	267
	Rubrobacteria	84995	6		0			0			4	246	177	1	162	162	0			0			0
	Thermoleophilia	1497346	5		0			0			1	185	185	0			0			0			0
Armatimonadota	Armatimonadia	1042312	1	1	0			0			0			0			0			0			0
	Chthonomonadetes	1077257	0	1	0			1	192	192	0			0			0			0			0
	Fimbriimonadia	1663419	1	2	1	152	152	0			0			0			0			0			0
Bacillota	Bacilli	91061	425		90	235	151	74	323	151	134	904	200	83	1297	151	358	947	173	227	686	151	129	1579	162
	Clostridia	186801	228		24	230	151	2	328	153	11	212	151	8	271	153	3	199	171	51	521	152	29	509	169
	Erysipelotrichia	526524	16		2	157	154	0			0			2	439	434	0			4	179	164	0
	Limnochordia	1676648	1	1	0			0			0			1	164	164	0			1	420	420	1	392	392
	Negativicutes	909932	16		1	165	165	0			1	170	170	1	163	163	0			1	253	253	1	239	239
	Tissierellia	1737404	12		3	222	217	0			0			0			0			0			0
Bacteroidota	Bacteroidia	200643	89		2	198	198	1	153	153	0			0			0			41	177	152	1	153	153
	Chitinophagia	1853228	21		0			0			0			0			0			0			0
	Cytophagia	768503	67		0			0			0			0			0			0			0
	Flavobacteriia	117743	161		0			0			0			0			0			0			0
	Saprospiria	1937959	2	5	0			0			0			0			0			0			0
	Sphingobacteriia	117747	21		0			0			0			0			0			0			0
Campylobacterota	Desulfurellia	3031853	1	1	0			0			0			0			0			0			0
	Epsilonproteobacteria	3031852	116		2	206	201	3	359	326	0			0			0			4	207	190	0
Chloroflexota	Anaerolineae	292625	2	4	0			0			0			0			0			0			0
	Ardenticatenia	1382928	0	2	0			0			1	193	193	0			0			0			0
	Caldilineae	475962	1	2	0			0			0			0			0			0			0
	Chloroflexia	32061	3	4	4	235	213	4	217	192	0			0			0			0			0
	Dehalococcoidia	301297	3	33	0			0			1	208	208	0			0			0			0
	Ktedonobacteria	388447	1	3	0			0			0			0			0			0			0
	Tepidiformia	2682225	2	2	0			0			0			0			0			0			0
	Thermoflexia	1495646	0	1	0			0			1	171	171	0			0			0			0
Cyanobacteriota	Cyanophyceae	3028117	37		1	225	225	1	238	238	0			0			0			0			0
Deferribacterota	Deferribacteres	68337	6		0			2	384	330	0			0			0			0			0
Delta/epsilon subvidisions	Deltaproteobacteria	28221	4	6	0			0			3	247	182	0			0			0			0
Deinococota	Deinococci	188787	45		18	187	152	18	239	163	21	219	184	1	174	174	0			23	597	553	23	607	580
Dictyoglomota	Dictyoglomia	203486	2	2	2	187	182	0			0			0			0			0			0
Fibrobacterota	Chitinispirillia	1860136	0	0
	Chitinivibrionia	296141	0	0
	Fibrobacteria	204430	2	2	0			0			0			0			0			0			0
Fusobacteriota	Fusobacteriia	203490	16		2	196	189	6	555	474	0			0			0			1	197	197	1	171	171
Gemmatimonadota	Gemmatimonadetes	219685	5		0			0			0			0			0			3	259	228	0
	Longimicrobiia	1804991	0	2	0			0			0			0			0			0			0
Ignavibacteriota	Ignavibacteria	795747	2	6	0			0			0			0			0			3	163	152	0
Mycoplasmatota	Mollicutes	31969	110		1	155	155	0			0			0			0			0			0
	Mycoplasmoidales	2790996	18		0			0			0			0			0			0			0
Myxococcota	Myxococcia	32015	9		0			0			4	229	181	0			0			4	424	206	3	384	244
	Polyangia	3031711	5		0			0			2	205	192	0			0			2	639	428	2	539	377
Nitrospirota	Nitrospiria	203693	1	17	0			1	259	259	2	222	219	0			0			0			0
	Thermodesulfovibrionia	2811502	2	2	0			0			0			0			0			0			0
Pseudomonadota	Acidithiobacillia	1807140	4	17	0			0			0			0			0			0			0
	Alphaproteobacteria	28211	457		49	178	151	130	250	162	48	204	151	2	155	151	0			122	656	227	107	584	275
	Betaproteobacteria	28216	349		18	654	492	21	326	165	41	215	155	0			0			73	782	381	50	563	340
	Gammaproteobacteria	1236	855		356	1099	178	166	1188	159	34	219	172	13	171	151	0			363	1301	352	344	572	339
	Hydrogenophilalia	2008785	1	1	0			0			0			0			0			0			0
	Zetaproteobacteria	580370	2	2	0			0			0			0			0			0			0
Spirochaetota	Spirochaetia	203692	60		18	305	153	2	601	237	0			0			0			13	554	152	5	558	155
Synergistota	Synergistia	649775	6		2	298	295	0			0			0			0			0			0
Thermodesulfobacteriota	Deferrisomatia	3031652	0	0
	Desulfarculia	3031646	1		0			0			0			0			0			0			0
	Desulfobaccia	3031647	0	1	0			0			0			0			0			0			0
	Desulfobacteria	3024418	12		1	203	203	3	363	352	0			0			0			0			0
	Desulfobulbia	3031451	11		1	350	350	1	287	287	1	163	163	0			0			0			0
	Desulfomonilia	3031650	1	1	1	196	196	0			0			1	174	174	0			0			0
	Desulfovibrionia	3031449	21		1	153	153	10	317	172	0			0			0			0			0
	Desulfuromonadia	3031651	18		0			2	226	224	0			0			0			0			0
	Dissulfuribacteria	3031452	0	0
	Syntrophia	3031648	1	1	1	168	168	0			0			0			0			0			0
	Syntrophobacteria	3024408	2	2	1	156	156	0			0			0			0			0			0
	Syntrophorhabdia	3031649	0	0
	Thermodesulfobacteria	67799	6		0			1	371	371	0			0			0			0			0
Thermotogota	Thermotogae	188708	25		25	324	285	8	166	151	0			1	199	199	0			8	385	179	2	408	192
Verrucomicrobiota	Methylacidiphilae	1955630	0	5	0			0			0			0			0			0			0
	Opitutae	414999	4	11	1	153	153	0			0			0			0			3	239	220	0
	Spartobacteria	134549	0	7	0			0			0			0			0			0			0
	Terrimicrobiia	2762271	0	0
	Verrucomicrobiae	203494	8		0			0			0			0			0			0			0
