# Supplementary material for: Genomic Distribution of ushA-like Genes in Bacteria: Comparison to cpdB-like Genes
Source: Genes (Basel). 2023 Aug 20;14(8):1657. doi: 10.3390/genes14081657 (PMC10454023; doi:10.3390/genes14081657)
Supplement: Supplementary file 1 [file genes-14-01657-s001.zip › Table S3.xlsx]

## Sheet: Orders
Table S3						UshA-like probes															CpdB-like probes
						P07024			P44569			WP_000726911			WP_011837008			O32133			P08331			AYV64543
Phylum	Class	Order Marked in red are the orders which are subdivided in families in Table S4	Taxon ID	Total type-material genomes	Total genomes	Hits	Score max.	Score min.	Hits	Score max.	Score min.	Hits	Score max.	Score min.	Hits	Score max.	Score min.	Hits	Score max.	Score min.	Hits	Score max.	Score min.	Hits	Score max.	Score min.
Actinomycetota	Acidimicrobiia	Acidimicrobiales	84993	4	9	0			0			1	161	161	0			0			0			0
	Actinomycetes	Acidothermales	1643683	1	1	0			0			0			0			0			0			0
		Actinomycetales	2037	32		0			0			0			0			0			3	225	212	3	223	221
		Actinopolysporales	622450	1	1	0			0			0			0			0			0			0
		Bifidobacteriales	85004	34		0			0			0			0			0			0			0
		Catenulisporales	414714	1	1	0			0			0			0			0			0			0
		Cryptosporangiales	2495577	0	0
		Frankiales	85013	3	5	0			0			0			0			0			0			0
		Geodermatophilales	1643682	1	6	0			0			5	198	166	0			0			0			0
		Glycomycetales	85014	2	2	0			0			2	209	184	0			0			0			0
		Jatrophihabitantales	2805415	1	2	0			0			1	174	174	0			0			1	268	268	0
		Jiangellales	1217098	0	0
		Kineosporiales	622452	1	2	0			0			0			0			0			1	274	274	0
		Kitasatosporales	85011	88		0			0			78	240	203	0			0			77	310	207	16	308	272
		Micrococcales	85006	154		4	154	151	0			26	196	152	0			0			16	342	231	2	303	246
		Micromonosporales	85008	23		0			0			17	205	158	0			0			13	305	271	0
		Motilibacterales	2793120	0	0
		Mycobacteriales	85007	246		0			0			9	186	159	0			0			0			0
		Nakamurellales	1643684	2	3	0			0			0			0			0			0			0
		Propionibacteriales	85009	53		0			0			9	208	157	0			0			6	299	226	3	314	176
		Pseudonocardiales	85010	23		0			0			15	232	182	0			0			4	306	239	2	300	268
		Sporichthyales	2495578	1	1	0			0			0			0			0			1	237	237	0
		Streptosporangiales	85012	19		0			0			4	213	187	0			0			2	322	309	0
	Nitriliruptoria	Egibacterales	1747768	1	1	0			0			0			0			0			0			0
		Egicoccales	1755823	1	1	0			0			1	163	163	0			0			1	266	266	1	267	267
		Euzebyales	908621	1	1	0			0			0			0			0			0			0
		Nitriliruptorales	596497	0	0
		Salsipaludibacterales	2917696	0	0
	Rubrobacteria	Gaiellales	1154584	0	0
		Rubrobacterales	84996	6		0			0			4	246	177	0			0			0			0
	Thermoleophilia	Miltoncostaeales	2843198	2	2	0			0			1	185	185	0			0			0			0
		Solirubrobacterales	588673	0	5	0			0			0			0			0			0			0
		Thermoleophilales	588674	0	1	0			0			0			0			0			0			0
Armatimonadota	Fimbriimonadia	Fimbriimonadales	1663425	1	2	1	152	152	0			0			0			0			0			0
Bacillota	Bacilli	Bacillales	1385	243		86	235	151	73	323	151	95	520	200	44	494	151	231	947	173	142	686	152	98	708	189
		Lactobacillales	186826	182		3	170	159	1	172	172	39	904	181	39	1297	383	127	323	200	85	566	151	31	1579	162
	Clostridia	Eubacteriales	186802	187		20	230	151	2	328	153	3	212	151	6	271	153	3	199	171	37	521	152	19	509	169
		Halanaerobiales	53433	5		3	209	178	0			1	160	160	1	154	154	0			3	247	220	1	223	223
		Koleobacterales	2786987	1	1	0			0			0			0			0			0			0
		Moorellales	3039167	3	7	0			0			0			0			0			0			0
		Natranaerobiales	485256	2	2	0			0			0			0			0			0			0
		Thermoanaerobacterales	68295	27		0			0			7	174	153	0			0			10	252	216	9	253	221
		Thermosediminibacterales	2770089	3	3	1	154	154	0			0	122		1	199	199	0			1	261	261	0
	Erysipelotrichia	Erysipelotrichales	526525	16		2	157	154	0			0			2	439	434	0			4	179	164	0
	Negativicutes	Acidaminococcales	1843488	1	10	0			0			0			0			0			0			0
		Selenomonadales	909929	5		1	165	165	0			1	170	170	0			0			1	253	253	1	239	239
		Veillonellales	1843489	10		0			0			0			1	163	163	0			0			0
	Tissierellia	Tissierellales	1737405	11		3	222	217	0			0			0			0			0			0
Bacteroidota	Bacteroidia	Bacteroidales	171549	84		2	198	198	1	153	153	0			0			0			41	177	152	1	153	153
		Marinilabiliales	1970189	4	8	0			0			0			0			0			0			0
Campylobacterota	Epsilonproteobacteria	Campylobacterales	213849	108		2	206	201	2	359	354	0			0			0			4	207	190	0
		Nautiliales	235899	8		0			1	326	326	0			0			0			0			0
Chloroflexota	Ardenticatenia	Ardenticatenales	1382929	0	0
	Dehalococcoidia	Dehalococcoidales	1202465	1	26	0			0			0			0			0			0			0
		Dehalogenimonas	670486	2		0			0			0			0			0			0			0
Cyanobacteriota	Cyanophyceae	Chroococcidiopsidales	1890505	1	2	0			0			0			0			0			0			0
		Desertifilales	3039989	0	0
		Gloeobacterales	307595	3	4	0			0			0			0			0			0			0
		Gloeomargaritales	1955042	0	2	0			0			2	218	218	0			0			0			0
		Nodosilineales	3039985	0	0
		Nostocales	1161	3	69	1	181	181	1	170	170	0			0			0			0			0
		Chroococcales	1118	8		0			0			0			0			0			0			0
		Oscillatoriales	1150	5		1	225	225	1	238	238	0			0			0			0			0
		Pleurocapsales	52604	1	3	0			0			0			0			0			0			0
		Pseudanabaenales	2881377	6		0			0			0			0			0			0			0
		Spirulinales	1890443	0	0
		Synechococcales	1890424	9		0			0			0			0			0			0			0
		Thermostichales	2881383	1	1	0			0			0			0			0			0			0
Deferribacterota	Deferribacteres	Deferribacterales	191393	6		0			2	384	330	0			0			0			0			0
Delta/epsilon subvidisions	Deltaproteobacteria	Bradymonadales	1779134	3	3	0			0			3	247	182	0			0			0			0
Deinococota	Deinococci	Deinococcales	118964	36		11	186	173	12	214	163	21	219	184	0			0			23	597	553	23	607	580
		Thermales	68933	8		7	187	152	7	239	207	0			1	174	174	0			0			0
		Trueperales	2762275	1	1	0			0			0			0			0			0			0
Fusobacteriota	Fusobacteriia	Fusobacteriales	203491	16		2	196	189	6	555	474	0			0			0			1	197	197	1	171	171
Gemmatimonadota	Gemmatimonadetes	Gemmatimonadales	219686	5		0			0			0			0			0			3	259	228	0
Ignavibacteriota	Ignavibacteria	Ignavibacteriales	795748	2	5	0			0			0			0			0			3	163	152	0
Mycoplasmatota	Mollicutes	Acholeplasmatales	186329	7		0			0			0			0			0			0			0
		Anaeroplasmatales	186332	0	0
		Entomoplasmatales	186328	42		0			0			0			0			0			0			0
		Haloplasmatales	471822	0	0
		Mycoplasmatales	2085	61		1	155	155	0			0			0			0			0			0
Myxococcota	Myxococcia	Myxococcales	29	9		0			0			4	229	181	0			0			4	424	206	3	384	244
	Polyangia	Haliangiales	3031714	1	1	0			0			0			0			0			1	639	639	1	539	539
		Nannocystales	3031713	0	1	0			0			1	188	188	0			0			1	422	422	1	375	375
		Polyangiales	3031712	4	11	0			0			8	205	192	0			0			5	437	424	2	382	377
Nitrospirota	Nitrospiria	Nitrospirales	189778	1	14	0			1	259	259	2	222	219	0			0			0			0
Pseudomonadota (Proteobacteria)	Alphaproteobacteria	Caulobacterales	204458	13		0			0			0			0			0			0			0
		Emcibacterales	2066490	3	3	0			0			0			0			0			0			0
		Futianiales	3016346	0	0
		Holosporales	1921002	0	7	0			0			0			0			0			0			0
		Hyphomicrobiales	356	171		24	178	151	58	250	173	24	204	177	1	155	155	0			51	585	545	51	564	512
		Hyphomonadales	2800060	3	9	0			2	322	299	1	167	167	0			0			0			0
		Iodidimonadales	2066484	0	0
		Kopriimonadales	343329	0	0
		Kordiimonadales	362534	1	4	0			0			0			0			0			0			0
		Magnetococcales	1191478	1	1	0			0			0			0			0			0			0
		Maricaulales	2800059	2	4	0			0			0			0			0			0			0
		Micropepsales	1921567	0	0
		Minwuiales	2493627	0	4	0			0			0			0			0			0			0
		Parvularculales	255473	2	2	0			0			0			0			0			0			0
		Rhodobacterales	204455	80		25	175	151	64	236	166	0			0			0			60	588	227	45	584	275
		Rhodospirillales	204441	71		0			8	241	162	0			1	151	151	0			11	656	456	11	584	409
		Rhodothalassiales	1544799	0	0
		Rickettsiales	766	22		0			0			0			0			0			0			0
		Sneathiellales	510684	2	2	0			0			0			0			0			0			0
		Sphingomonadales	204457	85		0			0			24	200	151	0			0			0			0
	Betaproteobacteria	Burkholderiales	80840	244		3	647	621	18	326	165	28	215	155	0			0			59	603	381	37	547	365
		Ferritrophicales	713634	0	0
		Ferrovales	1442155	0	4	0			0			0			0			0			0			0
		Neisseriales	206351	63		15	654	492	1	288	288	7	211	184	0	148		0			12	782	449	12	563	340
		Nitrosomonadales	32003	24		0			0			2	214	190	0			0			0			0
		Procabacteriales	224468	0	0
		Rhodocyclales	206389	17		0			0			4	206	179	0			0			1	444	444	1	394	394
	Gammaproteobacteria	Acidiferrobacterales	1692040	2	4	0			0			0			0			0			0			0
		Aeromonadales	135624	10		4	560	551	8	248	173	0			0			0			6	594	569	6	524	491
		Alteromonadales	135622	99		50	684	392	38	401	161	0			5	171	155	0			39	889	352	37	536	340
		Cardiobacteriales	135615	1	6	0			0			0			0			0			2	492	435	2	404	340
		Cellvibrionales	1706369	19		0			3	367	338	0			0			0			4	651	541	4	491	462
		Chromatiales	135613	29		3	188	178	9	358	170	0			0			0			1	596	596	0
		Enterobacterales	91347	188		176	1099	386	0			4	195	189	0			0			172	1301	546	172	559	263
		Immundisolibacterales	1934945	1	1	0			0			1	184	184	0			0			0			0
		Kangiellales	2887327	4	4	0			0			0			0			0			0			0
		Legionellales	118969	29		0			0			6	203	186	0			0			0			0
		Methylococcales	135618	9		0			0			6	219	184	0			0			0			0
		Moraxellales	2887326	35		0			6	318	296	9	187	179	0			0			3	1008	468	1	509	509
		Nevskiales	1775403	2	4	0			0			1	211	211	0			0			0			0
		Oceanospirillales	135619	52		17	695	489	8	407	325	0			1	164	164	0			14	858	550	13	572	446
		Orbales	1240482	3	7	6	717	611	0			0			0			0			6	882	785	6	494	472
		Pasteurellales	135625	33		24	713	593	8	1188	614	0			0			0			33	876	444	33	536	285
		Pseudomonadales	72274	89		0			1	358	358	8	213	172	0			0			0			0
		Thiotrichales	72273	35		0			4	374	349	0			0			0			1	465	465	1	433	433
		Vibrionales	135623	155		79	744	359	80	350	159	0			7	160	151	0			71	914	362	69	552	339
		Xanthomonadales	135614	54		0			0			0			0			0			16	455	384	5	392	375
Spirochaetota	Spirochaetia	Brachyspirales	1643686	5	20	19	169	154	0			0			0			0			0			0
		Brevinematales	1643687	1	2	0			0			0			0			0			0			0
		Leptospirales	1643688	11		0			0			0			0			0			0			0
		Spirochaetales	136	43		14	305	153	2	601	237	0			0			0			13	554	152	5	558	155
Synergistota	Synergistia	Synergistales	649776	6		2	298	295	0			0			0			0			0			0
Thermodesulfobacteriota	Desulfobacteria	Desulfatiglandales	3024414	0	0
		Desulfobacterales	213118	12		1	203	203	3	363	352	0			0			0			0			0
	Desulfobulbia	Desulfobulbales	3024411	11		1	350	350	1	287	287	1	163	163	0			0			0			0
	Desulfovibrionia	Desulfovibrionales	213115	21		1	153	153	10	317	155	0			0			0			0			0
	Desulfuromonadia	Desulfuromonadales	69541	7		0			1	224	224	0			0			0			0			0
		Geobacterales	3031668	11		0			1	226	226	0			0			0			0			0
	Syntrophobacteria	Syntrophobacterales	213462	2	2	1	156	156	0			0			0			0			0			0
	Thermodesulfobacteria	Thermodesulfobacteriales	188710	6		0			1	371	371	0			0			0			0			0
Thermotogota	Thermotogae	Kosmotogales	1643946	3	4	4	324	306	1	156	156	0			0			0			4	385	222	1	408	408
		Mesoaciditogales	1769716	1	1	1	298	298	0			0			0			0			1	261	261	1	234	234
		Petrotogales	1643947	3	7	7	308	285	0			0			0			0			5	241	170	2	204	192
		Thermotogales	2419	18	32	32	322	293	13	166	151	0			0			0			6	259	243	0
Verrucomicrobiota	Opitutae	Opitutales	415000	3	6	1	153	153	0			0			0			0			3	239	220	0
		Puniceicoccales	415001	1	3	0			0			0			0			0			0			0
