# Supplementary material for: Genomic Distribution of ushA-like Genes in Bacteria: Comparison to cpdB-like Genes
Source: Genes (Basel). 2023 Aug 20;14(8):1657. doi: 10.3390/genes14081657 (PMC10454023; doi:10.3390/genes14081657)
Supplement: Supplementary file 1 [file genes-14-01657-s001.zip › Table S4.xlsx]

## Sheet: Families
Table S4							UshA-like probes															CpdB-like probes
							P07024			P44569			WP_000726911			WP_011837008			O32133			P08331			AYV64543
Phylum	Class	Order	Family Marked in red are the families for which genera yielding hits are shown in Table S5	Taxon ID	Total type-material genomes	Total genomes	Hits	Score max.	Score min.	Hits	Score max.	Score min.	Hits	Score max.	Score min.	Hits	Score max.	Score min.	Hits	Score max.	Score min.	Hits	Score max.	Score min.	Hits	Score max.	Score min.
Actinomycetota	Acidimicrobiia	Acidimicrobiales	Acidimicrobiaceae	84994	1	1	0			0			0			0			0			0			0
			Iamiaceae	633392	2	5	0			0			0			0			0			0			0
			Ilumatobacteraceae	2448023	1	1	0			0			1	161	161	0			0			0			0
			Microthrixaceae	1798913	0	0
	Actinomycetes	Actinomycetales	Actinomycetaceae	2049	32		0			0			0			0			0			3	225	212	3	223	221
		Geodermatophilales	Antricoccaceae	2805401	0	0
			Geodermatophilaceae	85030	1	6	0			0			5	198	166	0			0			0			0
		Jatrophihabitantales	Jatrophihabitantaceae	2805416	1	2	0			0			1	174	174	0			0			1	268	268	0
		Kineosporiales	Kineosporiaceae	83778	1	2	0			0			0			0			0			1	274	274	0
		Kitasatosporales	Carbonactinosporaceae	2864377	0	0
			Streptomycetaceae	2062	88		0			0			78	240	203	0			0			77	310	207	16	308	272
		Micrococcales	Beutenbergiaceae	125316	1	2	0			0			0			0			0			0			0
			Bogoriellaceae	145358	3	4	0			0			2	187	171	0			0			2	247	241	2	246	225
			Brevibacteriaceae	85019	6		0			0			3	163	154	0			0			5	273	240	0
			Cellulomonadaceae	85016	13		0			0			0			0			0			0			0
			Demequinaceae	1042322	0	2	0			0			0			0			0			0			0
			Dermabacteraceae	85020	10		0			0			0			0			0			2	243	231	0
			Dermacoccaceae	145357	1	7	0			0			1	161	161	0			0			1	298	298	0
			Dermatophilaceae	85018	2	4	0			0			3	196	180	0			0			0			0
			Intrasporangiaceae	85021	2	15	0			0			6	184	157	0			0			4	279	268	1	298	298
			Jonesiaceae	85022	3	4	0			0			0			0			0			0			0
			Kytococcaceae	2805426	2	3	0			0			3	169	159	0			0			0			0
			Microbacteriaceae	85023	69		0			0			7	173	152	0			0			1	278	278	0
			Micrococcaceae	1268	25		3	154	151	0			0			0			0			4	342	317	1	303	303
			Ornithinimicrobiaceae	2805590	9		0			0			5	176	157	0			0			0			0
			Promicromonosporaceae	85017	5		0			0			1	160	160	0			0			0			0
			Rarobacteraceae	145359	0	0
			Ruaniaceae	1331736	4	5	0			0			4	174	155	0			0			1	293	293	0
			Sanguibacteraceae	145360	1	2	1	153	153	0			0			0			0			0			0
			Tropherymataceae	2805591	1	2	0			0			0			0			0			0			0
		Micromonosporales	Micromonosporaceae	28056	23		0			0			17	205	158	0			0			13	305	271	0
		Mycobacteriales	Corynebacteriaceae	1653	98		0			0			3	171	169	0			0			0			0
			Dietziaceae	85029	3	7	0			0			0			0			0			0			0
			Gordoniaceae	85026	11		0			0			0			0			0			0			0
			Hoyosellaceae	3040680	1	1	0			0			0			0			0			0			0
			Lawsonellaceae	2805586	1	2	0			0			0			0			0			0			0
			Mycobacteriaceae	1762	115		0			0			0			0			0			0			0
			Nocardiaceae	85025	12		0			0			5	185	159	0			0			0			0
			Segniliparaceae	316606	1	1	0			0			0			0			0			0			0
			Tsukamurellaceae	85028	2	7	0			0			6	191	161	0			0			0			0
		Propionibacteriales	Actinopolymorphaceae	2805400	0	0
			Kribbellaceae	2726069	1	3	0			0			3	206	185	0			0			3	290	279	3	316	301
			Nocardioidaceae	85015	29		0			0			8	208	157	0			0			4	299	201	2	295	176
			Propionibacteriaceae	31957	23		0			0			0			0			0			4	234	187	0
		Pseudonocardiales	Pseudonocardiaceae	2070	23		0			0			15	232	182	0			0			4	306	239	2	300	268
		Streptosporangiales	Nocardiopsaceae	83676	13		0			0			0			0			0			0			0
			Streptosporangiaceae	2004	3	7	0			0			7	213	178	0			0			4	322	308	0
			Thermomonosporaceae	2012	3	7	0			0			4	197	188	0			0			3	306	231	0
			Treboniaceae	2767072	0	0
	Rubrobacteria	Rubrobacterales	Baekduiaceae	2600303	2	2	0			0			1	218	218	0			0			0			0
			Rubrobacteraceae	84997	4	6	0			0			4	246	177	0			0			0			0
		Miltoncostaeales	Miltoncostaeaceae	2843199	2	2	0			0			1	185	185	0			0			0			0
		Fimbriimonadales	Fimbriimonadaceae	1663426	1	1	0			0			0			0			0			0			0
Bacillota	Bacilli	Bacillales	Alicyclobacillaceae	186823	11		0			0			1	232	232	0			9	247	173	1	192	192	0
			Bacillaceae	186817	95		42	235	151	0			57	292	200	15	285	151	89	947	331	73	632	179	55	650	189
			Listeriaceae	186820	11		0			0			11	520	509	0			11	332	306	0			0
			Paenibacillaceae	186822	47		27	224	153	16	323	168	22	268	209	4	259	183	45	352	238	40	686	172	32	633	437
			Pasteuriaceae	538998	0	0
			Planococcaceae	186818	15		4	171	155	11	206	152	1	271	271	0			15	416	243	8	590	565	8	708	660
			Sporolactobacillaceae	186821	0	5	0			0			0			0			5	353	353	4	206	206	0
			Staphylococcaceae	90964	56		14	164	151	0			0			25	494	393	56	327	288	16	330	152	1	301	301
			Thermoactinomycetaceae	186824	5		0			0			3	262	257	0			5	359	294	3	229	223	1	224	224
		Lactobacillales	Aerococcaceae	186827	10		0			0			0			2	408	383	5	246	238	3	194	192	1	186	186
			Carnobacteriaceae	186828	8		0			0			0			0			7	323	200	4	217	189	0
			Enterococcaceae	81852	22		3	170	159	1	172	172	7	594	476	8	496	388	21	313	268	16	223	187	7	225	181
			Lactobacillaceae	33958	72		0			0			15	499	181	0			65	317	212	38	219	151	3	174	162
			Streptococcaceae	1300	70		0			0			17	904	393	29	1297	692	29	280	231	24	566	169	20	1579	436
	Clostridia	Eubacteriales	Anaerovoracaceae	3030910	0	0
			Aristaeellaceae	3046368	2	2	0			0			0			0			0			0			0
			Bianqueaceae	2944142	0	0
			Caldicoprobacteraceae	715221	0	0
			Cellulosilyticaceae	3018741	1	2	0			0			0			0			0			0			0
			Christensenellaceae	990719	1	3	0			0			0			0			0			0			0
			Clostridiaceae	31979	48		7	230	164	1	153	153	3	212	151	5	271	153	2	199	189	25	521	160	15	509	199
			Defluviitaleaceae	1185407	0	0
			Desulfallaceae	2867375	1	1	0			0			0			0			0			0			0
			Desulfitobacteriaceae	2937909	8		0			0			0			0			0			1	229	229	0
			Desulfocucumaceae	3023805	0	0
			Desulfotomaculaceae	2937910	0	1	0			0			0			0			0			0			0
			Eubacteriaceae	186806	6		2	162	160	0			0			1	228	228	0			0			0
			Feifaniaceae	2944141	0	0
			Gracilibacteraceae	541019	0	0
			Heliobacteriaceae	31984	2	2	0			0			0			0			0			0			0
			Lachnospiraceae	186803	54		2	201	197	0			0			0			1	171	171	4	231	170	1	212	212
			Maliibacteriaceae	3047432	1	1	0			0			0			0			0			0			0
			Oscillospiraceae	216572	32		5	172	151	0			0			0			0			3	183	159	1	169	169
			Peptococcaceae	186807	6		0			0			0			0			0			0			0
			Peptostreptococcaceae	186804	7		2	200	156	0			0			0			0			0			0
			Proteinivoraceae	1491775	1	1	0			0			0			0			0			0			0
			Pumilibacteraceae	2941492	0	0
			Symbiobacteriaceae	543349	2	2	0			0			0			0			0			0			0
			Syntrophomonadaceae	68298	2	4	0			0			0			0			0			0			0
			Thermincolaceae	2937911	0	1	0			0			0			0			0			0			0
			Vallitaleaceae	2603322	3	3	2	201	153	1	328	328	0			0			0			3	171	152	2	183	172
			Xylanivirgaceae	2712270	0	0
			Yeguiaceae	2944140	0	0
		Halanaerobiales	Halanaerobiaceae	972	2	4	1	178	178				2	160	159	2	160	154	0			3	225	220	1	223	223
			Halarsenatibacteraceae	3046411	1	1	0			0			0			0			0			0			0
			Halobacteroidaceae	53434	2	2	1	209	209	0			0			0			0			1	247	247	0
			Halothermotrichaceae	3046412	0	1	0			0			0			0			0			0			0
		Thermoanaerobacterales	Thermoanaerobacteraceae	186814	13		0			0			5	166	153	0			0			10	252	216	9	253	221
			Thermodesulfobiaceae	227387	2		0			0			0			0			0			0			0
		Thermosediminibacterales	Tepidanaerobacteraceae	2770092	2	2	0			0			0			0			0			0			0
			Thermosediminibacteraceae	2770093	1	1	1	154	154	0			0			1	199	199	0			1	261	261	0
	Erysipelotrichia	Erysipelotrichales	Coprobacillaceae	2810280	5		0			0			0			0			0			0			0
			Erysipelotrichaceae	128827	9		1	154	154	0			0			2	439	434	0			4	179	164	0
			Turicibacteraceae	2810281	2	6	1	157	157	0			0			0			0			0			0
	Negativicutes	Selenomonadales	Selenomonadaceae	1843491	3	12	1	168	168	0			0			0			0			1	204	204	0
			Sporomusaceae	1843490	2	4	2	165	151	0			3	170	164	0			0			1	253	253	1	239	239
		Veillonellales	Veillonellaceae	31977	10		0			0			0			1	163	163	0			0			0
	Tissierellia	Tissierellales	Acidilutibacteraceae	2992717	1	1	0			0			0			0			0			0			0
			Gottschalkiaceae	2042895	1	1	1	217	217	0			0			0			0			0			0
			Peptoniphilaceae	1570339	7		0			0			0			0			0			0			0
			Sporanaerobacteraceae	2992718	0	0
			Tepidimicrobiaceae	2992719	1	1	1	222	222	0			0			0			0			0			0
			Thermohalobacteraceae	2848916	0	1	0			0			1	173	173	0			0			0			0
			Tissierellaceae	1737406	1	2	2	221	196	0			0			0			0			1	221	221	1	234	234
Bacteroidota	Bacteroidia	Bacteroidales	Bacteroidaceae	815	27		0			0			0			0			0			23	177	155	0
			Balneicellaceae	1903335	0	0
			Barnesiellaceae	2005519	3	3	0			1	153	153	0			0			0			1	162	162	0
			Dysgonomonadaceae	2005520	3	7	0			0			0			0			0			0			0
			Lentimicrobiaceae	1840213	0	0
			Muribaculaceae	2005473	2	5	0			0			0			0			0			3	166	153	0
			Odoribacteraceae	1853231	4	6	2	198	198	0			0			0			0			0			0
			Paludibacteraceae	2005523	1	1	0			0			0			0			0			0			0
			Porphyromonadaceae	171551	5		0			0			0			0			0			2	168	168	0
			Prevotellaceae	171552	24		0			0			0			0			0			11	172	152	1	153	153
			Rikenellaceae	171550	10		0			0			0			0			0			0			0
			Salinivirgaceae	1970190	1	1	0			0			0			0			0			0			0
			Tannerellaceae	2005525	4	42	0			0			0			0			0			29	158	151	0
			Tenuifilaceae	2760872	1	1	0			0			0			0			0			0			0
			Williamwhitmaniaceae	2038695	0	0
Campylobacterota	Epsilonproteobacteria	Campylobacterales	Arcobacteraceae	2808963	29		0			2	359	354	0			0			0			0			0
			Campylobacteraceae	72294	43		2	206	201	0			0			0			0			0			0
			Helicobacteraceae	72293	16		0			0			0			0			0			4	207	190	0
			Hydrogenimonadaceae	292630	1	3	0			0			0			0			0			0			0
			Sulfurimonadaceae	2771471	11		0			0			0			0			0			0			0
			Sulfurospirillaceae	2932623	5		0			0			0			0			0			0			0
			Sulfurovaceae	2771472	3	6	0			0			0			0			0			0			0
		Nautiliales	Nautiliaceae	224467	3	4	0			1	326	326	0			0			0			0			0
			Nitratiruptoraceae	2795691	5		0			0			0			0			0			0			0
	Cyanophyceae	Nostocales	Aphanizomenonaceae	1892259	0	15	0			0			0			0			0			0			0
			Calotrichaceae	2661849	0	7	1	181	181	1	170	170	0			0			0			0			0
			Capsosiraceae	1892262	0	0
			Chlorogloeopsidaceae	1892261	0	0
			Cyanomargaritaceae	1982354	0	0
			Dapisostemonaceae	1914257	0	0
			Fortieaceae	1892264	0	0
			Geitleriaceae	2509018	0	0
			Gloeotrichiaceae	1892265	0	0
			Godleyaceae	1892260	0	0
			Hapalosiphonaceae	1892263	0	2	0			0			0			0			0			0			0
			Heteroscytonemataceae	2507943	0	0
			Nostocaceae	1162	3	41	0			0			0			0			0			0			0
			Rhizonemataceae	2782430	0	0
			Rivulariaceae	1185	0	1	0			0			0			0			0			0			0
			Scytonemataceae	1182	0	0
			Stigonemataceae	1189	0	0
			Symphyonemataceae	1892258	0	0
			Tolypothrichaceae	119859	0	3	0			0			0			0			0			0			0
		Oscillatoriales	Borziaceae	1892250	0	0
			Coleofasciculaceae	1892251	1	2	0			0			0			0			0			0			0
			Cyanothecaceae	1892249	0	0
			Gomontiellaceae	1892255	0	1	0			0			0			0			0			0			0
			Homoeotrichaceae	1892253	0	0
			Laspinemataceae	2815311	0	0
			Microcoleaceae	1892252	1	13	12	226	194	12	239	210	0			0			0			0			0
			Oscillatoriaceae	1892254	3	6	0			0			0			0			0			0			0
			Sirenicapillariaceae	2934961	0	0
			Vermifilaceae	2831758	0	0
	Deferribacteres	Deferribacterales	Calditerrivibrionaceae	2945021	1	1	0			0			0			0			0			0			0
			Deferribacteraceae	191394	2	3	0			0			0			0			0			0			0
			Deferrivibrionaceae	2930104	0	0
			Flexistipitaceae	2945022	1	1	0			0			0			0			0			0			0
			Geovibrionaceae	2945019	2	2	0			2	384	330	0			0			0			0			0
			Mucispirillaceae	2945020	0	1	0			0			0			0			0			0			0
Deinococota	Deinococci	Deinococcales	Deinococcaceae	183710	36		11	186	173	12	214	163	21	219	184	0			0			23	597	553	23	607	580
		Thermales	Thermaceae	188786	8		7	187	152	6	239	207	0			1	174	174	0			0			0
Fusobacteriota	Fusobacteriia	Fusobacteriales	Fusobacteriaceae	203492	9		2	196	189	0			0			0			0			0			0
			Leptotrichiaceae	1129771	7		0			7	852	474	0			0			0			1	197	197	1	171	171
Gemmatimonadota	Gemmatimonadetes	Gemmatimonadales	Gemmatimonadaceae	219687	5		0			0			0			0			0			3	259	228	0
Ignavibacteriota	Ignavibacteria	Ignavibacteriales	Ignavibacteriaceae	795749	1	2	0			0			0			0			0			2	163	156	0
			Melioribacteraceae	1334117	1	1	0			0			0			0			0			0			0
Mycoplasmatota	Mollicutes	Mycoplasmatales	Mycoplasmataceae	2092	61		1	155	155	0			0			0			0			0			0
Myxococcota	Myxococcia	Myxococcales	Anaeromyxobacteraceae	1524215	3	6	0			0			0			0			0			0			0
			Archangiaceae	39	2	6	0			0			6	229	179	0			0			4	251	226	3	282	250
			Myxococcaceae	31	3	22	0			15	277	263	7	202	176	0			0			18	233	206	4	258	244
			Vulgatibacteraceae	1524213	1	1	0			0			0			0			0			1	424	424	1	384	384
	Polyangia	Polyangiales	Labilitrichaceae	1524216	1	1	0			0			0			0			0			0			0
			Phaselicystidaceae	651809	0	0
			Polyangiaceae	49	2	8	0			0			8	205	192	0			0			5	437	424	2	382	377
			Sandaracinaceae	1055686	1	2	0			0			0			0			0			0			0
Nitrospirota	Nitrospiria	Nitrospirales	Nitrospiraceae	189779	1	13	1	169	169	0			1	222	222	0			0			0			0
Pseudomonadota	Alphaproteobacteria	Hyphomicrobiales	Aestuariivirgaceae	2650922	0	0
			Afifellaceae	2829802	0	0
			Ahrensiaceae	2829814	0	0
			Alsobacteraceae	2792775	0	0
			Amorphaceae	2685818	0	1	0			0			0			0			0			0			0
			Ancalomicrobiaceae	2172021	0	0
			Aurantimonadaceae	255475	4	15	8	173	152	12	245	198	0			0			0			11	574	401	9	548	507
			Bartonellaceae	772	12		0			0			0			0			0			0			0
			Beijerinckiaceae	45404	3	7	0			0			0			0			0			0			0
			Blastochloridaceae	2831090	3	4	0			0			0			0			0			0			0
			Boseaceae	2831100	1	9	0			0			0			0			0			6	560	533	6	541	512
			Breoghaniaceae	2831104	0	1	1	162	162	1	213	213	0			0			0			1	573	573	1	555	555
			Brucellaceae	118882	21		1	167	167	1	250	250	0			0			0			0			0
			Chelatococcaceae	2036754	0	2	0			0			0			0			0			0			0
			Cohaesibacteraceae	655351	0	0
			Devosiaceae	2831106	6		4	160	152	6	213	176	0			0			0			6	569	555	6	549	518
			Hyphomicrobiaceae	45401	4	12	0			0			0			0			0			0			0
			Kaistiaceae	2831111	0	2	0			0			0			0			0			0			0
			Lichenibacteriaceae	2714749	0	0
			Lichenihabitantaceae	2723775	1	2	0			0			0			0			0			0			0
			Mabikibacteraceae	2029878	0	0
			Methylobacteriaceae	119045	12		1	151	151				0			1	155	155	0			2	577	557	5	530	515
			Methylocystaceae	31993	7		0			0			0			0			0			0			0
			Nitrobacteraceae	41294	30		0			0			24	204	177	0			0			0			0
			Notoacmeibacteraceae	2024981	0	0
			Parvibaculaceae	2813035	3	3	0			0			0			0			0			0			0
			Phreatobacteraceae	2843305	2	2	0			0			0			0			0			0			0
			Phyllobacteriaceae	69277	14		6	163	152	14	238	209	0			0			0			10	585	548	10	551	523
			Pleomorphomonadaceae	2843308	1	1	1	166	166	1	216	216	0			0			0			0			0
			Propylenellaceae	2814901	0	0
			Pseudoxanthobacteraceae	2844374	0	0
			Reyranellaceae	2844375	0	0
			Rhabdaerophilaceae	2717338	0	0
			Rhizobiaceae	82115	41		9	178	152	32	250	215	0			0			0			29	578	545	29	564	524
			Rhodobiaceae	119043	0	0
			Rhodovibrionaceae	2844403	0	0
			Roseiarcaceae	1643957	0	0
			Salinarimonadaceae	2137278	0	0
			Segnochrobactraceae	2822331	0	0
			Stappiaceae	2821832	0	19	18	174	154	19	226	201	0			0			0			18	588	512	18	550	472
			Tepidamorphaceae	2844863	0	0
			Xanthobacteraceae	335928	4	12	0			0			0			0			0			0			0
	Alphaproteobacteria	Hyphomonadales	Hyphomonadaceae	69657	9		0			2	322	299	1	167	167	0			0			0			0
		Rhodobacterales	Neomegalonemataceae	2814874	0	0
			Paracoccaceae	31989	52		13	170	151	41	236	165	0			0			0			41	580	248	30	568	333
			Roseobacteraceae	2854170	28		12	175	151	23	213	166	0			0			0			19	588	227	15	584	275
		Rhodospirillales	Acetobacteraceae	433	28		0			0			0			1	151	151	0			4	587	456	4	525	409
			Azospirillaceae	2829815	25		0			1	193	193	0			0			0			3	632	625	3	564	556
			Elioraeaceae	2690195	1	1	0			1	162	162	0			0			0			0			0
			Geminicoccaceae	2066434	0	3	0			0			0			0			0			0			0
			Kiloniellaceae	597359	1	1	0			1	241	241	0			0			0			1	637	637	1	551	551
			Rhodospirillaceae	41295	10		0			0			0			0			0			0			0
			Stellaceae	2844601	1	1	0			0			0			0			0			0			0
			Terasakiellaceae	2813951	0	1	0			0			0			0			0			0			0
			Thalassobaculaceae	2844864	1	1	0			0			0			0			0			0			0
			Thalassospiraceae	2844866	4	9	3	156	152	7	240	205	0			0			0			7	661	633	7	584	576
			Zavarziniaceae	2844877	0	0
		Sphingomonadales	Erythrobacteraceae	335929	21		0			0			10	193	154	0			0			0			0
			Sphingomonadaceae	41297	60		0			0			14	200	151	0			0			0			0
			Sphingosinicellaceae	2820280	2	7	0			0			1	189	189	0			0			0			0
			Zymomonadaceae	2844881	2	17	0			0			0			0			0			0			0
	Betaproteobacteria	Burkholderiales	Alcaligenaceae	506	27		0			5	297	292	0			0			0			3	449	449	0
			Burkholderiaceae	119060	151		1	621	621	1	316	316	2	213	202	0			0			28	484	431	23	409	375
			Comamonadaceae	80864	31		2	647	632	9	326	246	5	189	164	0			0			11	603	403	7	547	380
			Oxalobacteraceae	75682	22		0			0			15	197	155	0			0			14	477	381	4	397	365
			Sphaerotilaceae	2975441	6		0			0			3	215	184	0			0			1	470	470	1	407	407
			Sutterellaceae	995019	3	5	0			1	165	165	0			0			0			0			0
		Neisseriales	Chromobacteriaceae	1499392	11		2	654	651	0			7	211	184	0			0			4	611	449	4	563	410
			Neisseriaceae	481	52		13	600	492	1	288	288	0			0			0			8	782	491	8	518	340
		Nitrosomonadales	Gallionellaceae	90627	5		0			0			0			0			0			0			0
			Methylophilaceae	32011	4	19	0			0			0			0			0			0			0
			Nitrosomonadaceae	206379	5		0			0			0			0			0			0			0
			Spirillaceae	119068	0	0
			Sterolibacteriaceae	2008793	3	7	0			0			0			0			0			0			0
			Sulfuricellaceae	2772226	4	5	0			0			0			0			0			0			0
			Thiobacillaceae	2008790	1	3	0			0			1	208	208	0			0			0			0
			Usitatibacteraceae	2803844	2	2	0			0			2	214	190	0			0			0			0
		Rhodocyclales	Azonexaceae	2008795	0	12	0			1	313	313	4	207	198	0			0			0			0
			Fluviibacteraceae	2808923	1	3	0			0			0			0			0			0			0
			Rhodocyclaceae	75787	7		0			0			1	206	206	0			0			1	444	444	1	394	394
			Zoogloeaceae	2008794	9		0			0			3	200	179	0			0			0			0
	Gammaproteobacteria	Aeromonadales	Aeromonadaceae	84642	10		4	560	551	8	248	173	0			0			0			6	594	569	6	524	491
			Succinivibrionaceae	83763	0	4	0			0			0			0			0			0			0
		Alteromonadales	Alteromonadaceae	72275	20		4	684	565	3	401	361	0			0			0			2	869	864	2	505	504
			Colwelliaceae	267889	12		1	612	612	0			0			0			0			0			0
			Echinimonadaceae	3046600	0	0
			Ferrimonadaceae	267892	2	4	2	568	515	3	221	181	0			0			0			2	674	534	2	500	484
			Idiomarinaceae	267893	1	8	0			8	357	337	0			0			0			1	323	323	1	316	316
			Moritellaceae	267891	2	6	6	666	645	6	215	199	0			0			0			6	896	889	6	525	511
			Pseudoalteromonadaceae	267888	32		14	624	567	0			0			0			0			5	598	572	4	536	493
			Psychromonadaceae	267894	1	2	1	550	550	0			0			0			0			1	863	863	1	499	499
			Shewanellaceae	267890	33		28	574	392	31	212	161	0			5	171	155	0			28	742	352	27	510	340
		Cardiobacteriales	Cardiobacteriaceae	868	1	4	0			0			0			0			0			0			0
			Ignatzschineriaceae	3018589	0	2	0			0			0			0			0			2	492	435	2	404	340
			Ostreibacteriaceae	2856854	0	0
		Cellvibrionales	Cellvibrionaceae	1706371	7		0			1	367	367	0			0			0			3	651	541	3	491	462
			Halieaceae	1706372	4	4	0			0			0			0			0			0			0
			Microbulbiferaceae	1706373	4	15	1	454	454	0			0			0			0			2	620	616	2	465	464
			Porticoccaceae	1706374	0	2	0			0			0			0			0			0			0
			Spongiibacteraceae	1706375	4	5	0			3	369	338	0			0			0			0			0
		Chromatiales	Aquichromatiaceae	2877848	0	0
			Chromatiaceae	1046	14		3	188	178	6	358	180	0			0			0			0			0
			Ectothiorhodospiraceae	72276	9		0			2	397	170	0			0			0			0			0
			Granulosicoccaceae	449719	2	2	1	150	150	1	192	192	0			0			0			1	596	596	0
			Halothiobacillaceae	255526	1	2	0			0			0			0			0			0			0
			Thioalkalibacteraceae	2035710	0	1	0			0			0			0			0			0			0
			Thioalkalispiraceae	1096778	1	1	0			0			0			0			0			0			0
			Thioprofundaceae	2034509	0	0
			Wenzhouxiangellaceae	1676141	1	2	0			0			0			0			0			0			0
			Woeseiaceae	1738654	1	1	0			0			0			0			0			0			0
		Enterobacterales	Bruguierivoracaceae	2812006	1	9	0			0			0			0			0			0			0
			Budviciaceae	1903416	3	6	0			0			0			0			0			2	912	910	2	492	492
			Enterobacteriaceae	543	85		84	1099	386	0			0			0			0			82	1301	801	82	559	330
			Erwiniaceae	1903409	14		11	822	659	0			0			0			0			11	1039	642	11	545	350
			Hafniaceae	1903412	3	79	79	832	325	0			0			0			0			12	1044	1035	12	525	508
			Morganellaceae	1903414	11		11	841	734	0			4	195	189	0			0			10	966	546	10	514	263
			Pectobacteriaceae	1903410	16		16	863	819	0			0			0			0			15	1053	1029	15	540	522
			Thorselliaceae	1771359	0	0
			Yersiniaceae	1903411	55		51	875	505	0			0			0			0			53	1075	1033	53	546	517
		Legionellales	Coxiellaceae	118968	4	30	0			0			0			0			0			0			0
			Legionellaceae	444	25		0			0			6	203	186	0			0			0			0
		Methylococcales	Crenotrichaceae	89377	0	0
			Methylococcaceae	403	9		0			0			6	219	184	0			0			0			0
			Methylothermaceae	1486721	0	1	0			0			0			0			0			0			0
		Nevskiales	Algiphilaceae	1266054	0	0
			Nevskiaceae	568386	1	3	0			0			1	211	211	0			0			0			0
			Steroidobacteraceae	2689614	1	1	0			0			0			0			0			0			0
		Moraxellales	Moraxellaceae	468	35		0			6	318	296	9	187	179	0			0			3	1008	468	1	509	509
		Oceanospirillales	Aestuariirhabdaceae	2717330	0	0
			Alcanivoracaceae	224372	4	8	0			4	376	212	0			0			0			4	636	608	4	453	444
			Balneatrichaceae	2301193	0	0
			Endozoicomonadaceae	2066474	1	5	4	568	489	0			0			0			0			4	859	845	3	521	516
			Hahellaceae	224379	1	3	3	663	662	3	348	342	0			0			0			0			0
			Halomonadaceae	28256	21		2	695	579	0			0			1	164	164	0			1	858	858	1	510	510
			Litorivicinaceae	449732	1	1	0			0			0			0			0			0			0
			Natronospirillaceae	2813859	0	0
			Oceanospirillaceae	135620	19		9	645	491	5	407	325	0			0			0			7	627	550	7	572	503
			Oleiphilaceae	191033	1	1	0			1	340	340	0			0			0			1	596	596	1	545	545
			Pleioneaceae	2823145	0	0
			Saccharospirillaceae	255527	3	3	3	572	546	0			0			0			0			2	650	615	2	566	520
			Zooshikellaceae	2898533	1	1	1	611	611	0			0			0			0			0			0
		Orbales	Orbaceae	1240483	3	7	6	717	611	0			0			0			0			6	882	785	6	494	472
		Pasteurellales	Pasteurellaceae	712	34		25	713	593	8	1188	614	0			0			0			34	876	444	34	536	285
			Psittacicellaceae	2873895	0	0
		Pseudomonadales	Marinobacteraceae	2887365	5		0			0			0			0			0			0			0
			Perlucidibacaceae	2887331	0	0
			Pseudomonadaceae	135621	84		0			1	358	358	8	213	178	0			0			0			0
			Ventosimonadaceae	1827282	0	0
		Thiotrichales	Fastidiosibacteraceae	2056687	0	1	0			0			0			0			0			0			0
			Francisellaceae	34064	16		0			0			0			0			0			0			0
			Piscirickettsiaceae	135616	13		0			1	356	356	0			0			0			0			0
			Thiofilaceae	2212440	0	0
			Thiolinaceae	2212439	0	0
			Thiotrichaceae	135617	5		0			3	374	349	0			0			0			1	465	465	1	433	433
		Vibrionales	Vibrionaceae	641	155		79	744	359	80	350	159	0			7	160	151	0			71	914	362	69	552	339
		Xanthomonadales	Rhodanobacteraceae	1775411	16		0			0			0			0			0			15	439	384	5	392	375
			Xanthomonadaceae	32033	38		0			0			0			0			0			1	455	455	1	424	424
Spirochaetota	Spirochaetia	Brachyspirales	Brachyspiraceae	143786	5		4	168	154	0			0			0			0			0			0
		Spirochaetales	Borreliaceae	1643685	16		0			0			0			0			0			0			0
			Breznakiellaceae	2951104	3	3	2	232	224	1	237	237	0			0			0			2	554	171	1	558	558
			Rectinemataceae	2951105	0	0
			Sphaerochaetaceae	2791015	4	4	4	178	153	0			0			0			0			3	184	160	1	180	180
			Spirochaetaceae	137	7		3	305	181	0			0			0			0			2	178	152	0
			Termitinemataceae	3022873	0	0
			Treponemataceae	2845253	13		5	254	157	1	601	601	0			0			0			6	533	162	3	521	155
Synergistota	Synergistia	Synergistales	Acetomicrobiaceae	3029086	1	1	0			0			0			0			0			0			0
			Aminiphilaceae	3029090	0	0
			Aminithiophilaceae	3029085	1	1	1	295	295	0			0			0			0			0			0
			Aminobacteriaceae	3029087	1	1	0			0			0			0			0			0			0
			Dethiosulfovibrionaceae	3029088	0	1	0			0			0			0			0			0			0
			Synergistaceae	649777	2	2	1	298	298	0			0			0			0			0			0
			Thermovirgaceae	3029089	1	1	0			0			0			0			0			0			0
Thermodesulfobacteriota	Desulfobacteria	Desulfobacterales	Desulfatibacillaceae	3031627	0	1	1	158	158	1	302	302	0			0			0			0			0
			Desulfatirhabdiaceae	3031625	0	0
			Desulfoarculaceae	213122	0	0
			Desulfobacteraceae	213119	2	4	0			1	363	363	0			0			0			0			0
			Desulfobacteriaceae	3023783	0	0
			Desulfococcaceae	2931039	4	4	0			0			0			0			0			0			0
			Desulfofabaceae	2904606	0	0
			Desulfolunaceae	3031622	1	1	0			0			0			0			0			0			0
			Desulforegulaceae	3031623	0	0
			Desulfosalsimonadaceae	2904714	0	0
			Desulfosarcinaceae	3031624	4	5	1	203	203	2	354	352	0			0			0			0			0
			Desulfosudaceae	2904715	1	1	0			0			0			0			0			0			0
	Desulfobulbia	Desulfobulbales	Desulfobulbaceae	213121	6		0			1	287	287	1	163	163	0			0			0			0
			Desulfocapsaceae	2886822	5		1	350	350	0			0			0			0			0			0
			Desulfurivibrionaceae	3024422	0	0
	Desulfovibrionia	Desulfovibrionales	Desulfohalobiaceae	213117	1	1	0			0			0			0			0			0			0
			Desulfomicrobiaceae	213116	2	4	0			1	172	172	0			0			0			0			0
			Desulfonatronaceae	224380	0	0
			Desulfonatronovibrionaceae	3031459	0	0
			Desulfonauticaceae	2956789	0	0
			Desulfoplanaceae	3031458	0	0
			Desulfovibrionaceae	194924	18		1	153	153	9	317	155	0			0			0			0			0
	Desulfuromonadia	Desulfuromonadales	Desulfuromonadaceae	213421	3	5	0			1	224	224	0			0			0			0			0
			Geoalkalibacteraceae	3031665	1	1	0			0			0			0			0			0			0
			Geopsychrobacteraceae	3031659	0	0
			Geothermobacteraceae	3031664	0	0
			Pelobacteraceae	3024405	0	0
			Syntrophotaleaceae	2812024	3	3	0			0			0			0			0			0			0
		Geobacterales	Geobacteraceae	213422	11		0			1	226	226	0			0			0			0			0
	Syntrophobacteria	Syntrophobacterales	Syntrophobacteraceae	213465	2	2	1	156	156	0			0			0			0			0			0
			Thermodesulforhabdaceae	3031641	0	0
	Thermodesulfobacteria	Thermodesulfobacteriales	Thermodesulfatatoraceae	3031464	1	1	0			1	371	371	0			0			0			0			0
			Thermodesulfobacteriaceae	188711	5		0			0			0			0			0			0			0
Thermotogota	Thermotogae	Petrotogales	Petrotogaceae	1643949	3	7	7	308	285	0			0			0			0			5	241	170	2	204	192
		Thermotogales	Fervidobacteriaceae	1643950	5		5	306	300	4	166	151	0			0			0			2	243	243	0
			Thermotogaceae	188709	13		13	322	293	3	164	160	0			0			0			0			0
Verrucomicrobiota	Opitutae	Opitutales	Alterococcaeae	3056375	0	0
			Opitutaceae	134623	3	6	1	153	153	0			0			0			0			3	239	220	0
