# Supplementary material for: Genomic Distribution of ushA-like Genes in Bacteria: Comparison to cpdB-like Genes
Source: Genes (Basel). 2023 Aug 20;14(8):1657. doi: 10.3390/genes14081657 (PMC10454023; doi:10.3390/genes14081657)
Supplement: Supplementary file 1 [file genes-14-01657-s001.zip › Table S5.xlsx]

## Sheet: Genera
Table S5							UshA-like probes															CpdB-like probes
							P07024			P44569			WP_000726911			WP_011837008			O32133			P08331			AYV64543
Phylum	Class	Order	Family	Genus	Taxon ID	Total genomes	Hits	Score max.	Score min.	Hits	Score max.	Score min.	Hits	Score max.	Score min.	Hits	Score max.	Score min.	Hits	Score max.	Score min.	Hits	Score max.	Score min.	Hits	Score max.	Score min.
Actinomycetota	Actinomycetes	Actinomycetales	Actinomycetaceae	Flaviflexus	1522056	3	0			0			0			0			0			3	225	212	3	223	221
		Geodermatophilales	Geodermatophilaceae	Blastococcus	38501	2	0			0			1	185	185	0			0			0			0
				Geodermatophilus	1860	1	0			0			1	198	198	0			0			0			0
				Modestobacter	88138	2	0			0			2	188	187	0			0			0			0
		Jatrophihabitantales	Jatrophihabitantaceae	Jatrophihabitans	1434010	2	0			0			1	174	174	0			0			1	268	268	0
		Kineosporiales	Kineosporiaceae	Kineococcus	33981	1	0			0			0			0			0			1	274	274	0
		Kitasatosporales	Streptomycetaceae	Kitasatospora	2063	7	0			0			7	219	190	0			0			7	293	276	1	268	268
				Peterkaempfera	2995704	1	0			0			1	219	219	0			0			1	299	299	0
				Streptantibioticus	2995706	2	0			0			0			0			0			2	301	301	2	285	285
				Streptomyces	1883	465	0			0			430	242	193	0			0			407	312	154	72	310	267
		Micrococcales	Bogoriellaceae	Georgenia	154116	4	0			0			2	187	171	0			0			1	241	241	1	246	246
			Brevibacteriaceae	Brevibacterium	1696	30	0			1	180	180	4	226	154	0			1	416	416	19	613	183	2	542	285
			Dermabacteraceae	Dermabacter	36739	4	0			0			0			0			0			4	243	231	0
			Dermacoccaceae	Luteipulveratus	745364	1	0			0			1	161	161	0			0			1	298	298	0
			Dermatophilaceae	Austwickia	1184606	2	0			0			2	189	180	0			0			0			0
				Dermatophilus	1862	1	0			0			1	196	196	0			0			0			0
			Intrasporangiaceae	Arsenicicoccus	267408	1	0			0			1	176	176	0			0			0			0
				Intrasporangium	53357	2	0			0			2	159	157	0			0			2	279	268	0
				Janibacter	53457	9	0			0			1	159	159	0			0			0			0
				Phycicoccus	367298	2	0			0			2	184	169	0			0			0			1	298	298
				Tetrasphaera	99479	1	0			0			0			0			0			1	273	273	0
			Microbacteriaceae	Clavibacter	1573	39	0			0			14	155	152	0			0			0			0
				Microbacterium	33882	89	0			0			10	173	152	0			0			1	309	309	0
				Protaetiibacter	2680004	3	0			0			2	163	160	0			0			0			0
				Rathayibacter	33886	14	0			0			0			0			0			9	278	266	0
			Micrococcaceae	Arthrobacter	1663	84	7	160	151	0			5	162	159	0			0			24	342	267	2	315	303
			Ornithinimicrobiaceae	Ornithinimicrobium	125287	8	0			0			3	176	151	0			0			0			0
				Serinicoccus	265976	4	0			0			4	161	157	0			0			0			0
			Promicromonosporaceae	Isoptericola	254250	3	0			0			1	160	160	0			0			0			0
			Ruaniaceae	Occultella	2828348	1	0			0			1	170	170	0			0			1	293	293	0
				Ruania	626119	4	0			0			3	174	155	0			0			0			0
			Sanguibacteraceae	Sanguibacter	60919	2	1	153	153	0			0			0			0			0			0
		Micromonosporales	Micromonosporaceae	Actinocatenispora	390988	2	0			0			0			0			0			2	303	300	0
				Actinoplanes	1865	12	0			0			12	188	167	0			0			12	308	279	1	312	312
				Dactylosporangium	35753	5	0			0			5	177	164	0			0			4	298	282	0
				Micromonospora	1873	17	17	206	139	0			0			0			0			11	300	271	0
				Phytohabitans	907364	2	0			0			2	177	164	0			0			0			0
				Salinispora	168694	1	0			0			1	198	198	0			0			0			0
		Mycobacteriales	Corynebacteriaceae	Corynebacterium	1716	454	0			0			6	231	169	0			0			1	269	269	0
			Nocardiaceae	Nocardia	1817	36	0			0			24	197	154	0			0			0			0
				Rhodococcus	1827	110	0			0			68	189	153	0			0			0			0
			Tsukamurellaceae	Tsukamurella	2060	7	0			0			6	191	161	0			0			0			0
		Propionibacteriales	Nocardioidaceae	Nocardioides	1839	46	0			0			11	208	157	0			0			7	299	201	3	295	176
			Propionibacteriaceae	Cutibacterium	1912216	54	0			0			0			0			0			38	246	204	0
		Pseudonocardiales	Pseudonocardiaceae	Actinosynnema	40566	4	0			0			4	226	224	0			0			0			0
				Amycolatopsis	1813	29	0			0			28	231	191	0			0			0			0
				Kibdelosporangium	2029	1	0			0			1	187	187	0			0			0			0
				Kutzneria	43356	3	0			0			3	198	182	0			0			1	306	306	1	300	300
				Lentzea	165301	1	0			0			1	228	228	0			0			1	255	255	0
				Pseudonocardia	1847	10	0			0			9	209	183	0			0			0			0
				Saccharopolyspora	1835	9	0			0			7	232	210	0			0			0			0
				Saccharothrix	2071	4	0			0			4	227	215	0			0			3	264	239	1	268
		Streptosporangiales	Streptosporangiaceae	Nonomuraea	83681	4	0			0			4	190	178	0			0			3	322	308	0
				Streptosporangium	2000	1	0			0			1	191	191	0			0			1	309	309	0
				Thermobispora	147067	2	0			0			2	213	213	0			0			0			0
			Thermomonosporaceae	Actinomadura	1988	5	0			0			4	197	188	0			0			3	306	231	0
	Rubrobacteria	Rubrobacterales	Baekduiaceae	Baekduia	2600304	2	0			0			1	218	218	0			0			0			0
			Rubrobacteraceae	Rubrobacter	42255	6	0			0			4	246	177	0			0			0			0
		Miltoncostaeales	Miltoncostaeaceae	Miltoncostaea	2843200	2	0			0			1	185	185	0			0			0			0
Bacillota	Bacilli	Bacillales	Alicyclobacillaceae	Alicyclobacillus	29330	11	0			0			0			0			11	214	158	1	192	192	0
				Effusibacillus	1502725	1	0			0			0			0			1	199	199	0			0
				Tumebacillus	432330	2	0			0			1	232	232	0			2	247	230	0			0
			Bacillaceae	Alkalihalobacillus	2675234	6	4	201	188	1	185	185	0			1	181	181	6	433	335	1	195	195	0
				Allobacillus	1400133	1	0			0			0			0			1	363	363	1	197	197	1	200	200
				Amphibacillus	29331	1	0			0			0			0			1	369	369	0			0
				Anaerobacillus	704093	2	1	200	200	0			0			0			1	465	465	0			0
				Anoxybacillus	150247	9	4	213	194	1	152	152	1	268	268	0			9	493	349	1	667	667	1	628	628
				Bacillus	1386	1483	973	235	154	974	205	153	1431	292	155	179	285	151	947	1036	175	1472	659	158	1466	684	204
				Cytobacillus	2675230	15	6	241	171	15	294	153	10	276	264	7	260	205	1	399	399	15	600	203	12	637	472
				Evansella	2837485	2	1	195	195	0			0			0			1	411	411	1	437	437	1	422	422
				Fervidibacillus	3033930	2	2	162	160	2	210	192	0			2	201	193	2	419	407	0			0
				Geobacillus	129337	37	5	187	163	5	206	174	28	285	159	2	191	191	37	496	470	29	639	352	28	610	600
				Gracilibacillus	74385	3	0			2	179	176	3	242	226	3	187	165	3	397	380	3	194	185	0
				Halalkalibacter	2893056	1	0			0			1	275	275	0			1	403	403	0			0
				Halobacillus	45667	9	2	231	172	5	206	177	2	311	254	1	191	191	9	414	390	4	615	462	4	504	381
				Heyndrickxia	2837504	4	3	159	156	3	189	185	0			0			3	387	385	4	310	298	1	248	248
				Lederbergia	2804231	1	0			0			0			0			1	409	409	0			0
				Lentibacillus	175304	3	0			3	167	163	0			0			3	393	371	1	612	612	1	593	593
				Lysinibacillus	400634	41	12	168	153	37	185	151	0			12	199	170	40	360	322	36	571	518	36	689	632
				Mangrovibacillus	2920444	1	0			1	173	173	1	238	238	0			1	331	331	1	187	187	0
				Metabacillus	2675233	8	6	206	151	8	202	155	8	321	206	3	271	162	8	523	496	8	602	215	8	592	204
				Oceanobacillus	182709	6	0			2	176	157	4	276	241	0			6	399	369	4	204	179	1	179	179
				Paenalkalicoccus	2944627	1	0			0			0			1	167	167	1	379	379	1	439	439	1	453	453
				Parageobacillus	1906945	13	0			0			13	278	268	0			13	487	479	0			0
				Paraliobacillus	200903	1	0			0			1	233	233	0			1	384	384	1	186	186	1	189	189
				Peribacillus	2675229	25	2	174	171	25	217	167	23	235	222	2	202	198	25	435	414	24	616	204	20	556	530
				Priestia	2800373	58	2	157	157	1	166	166	58	290	240	0			1	386	386	58	632	159	56	580	486
				Psychrobacillus	1221880	3	0			3	188	169	0			2	186	171	3	356	343	3	585	179	2	700	682
				Radiobacillus	2785518	2	1	159	159	1	185	185	1	270	270	1	191	191	2	404	393	2	215	210	2	197	187
				Salicibibacter	2685905	4	1	151	151	0			0			0			3	405	395	1	430	430	0
				Salimicrobium	351195	1	0			1	153	153	0			1	180	180	1	401	401	0			0
				Salisediminibacterium	1434042	2	0			0			0			1	168	168	1	382	382	1	352	352	1	396	396
				Sediminibacillus	482460	1	0			0			1	266	266	0			1	397	397	1	213	213	0
				Sutcliffiella	2837511	4	2	194	194	0			2	232	228	0			4	435	410	4	558	212	1	633	633
				Virgibacillus	84406	15	0			4	189	164	6	248	221	0			15	405	357	9	612	175	1	597	597
				Weizmannia	2817139	23	0			0			0			0			23	426	377	23	321	315	23	223	219
			Paenibacillaceae	Aneurinibacillus	55079	5	0			0			0			0			2	318	318	0			0
				Brevibacillus	55080	30	29	212	161	4	193	153	3	254	231	6	244	233	23	427	308	29	675	615	29	633	540
				Cohnella	329857	6	2	184	153	1	204	204	0			1	175	175	5	301	275	5	642	206	2	593	573
				Paenibacillus	44249	160	115	227	153	56	323	158	61	268	169	7	259	156	159	336	167	141	686	172	121	620	198
				Saccharibacillus	456492	1	0			0			1	237	237	0			1	281	281	1	566	566	1	510	510
				Thermobacillus	76632	1	1	206	206	0			0			1	278	278	1	282	282	0			0
			Planococcaceae	Jeotgalibacillus	157226	1	1	171	171	0			0			0			1	416	416	0			0
				Paenisporosarcina	651660	2	0			2	160	156	0			0			2	366	315	1	565	565	1	666	666
				Planococcus	1372	18	6	172	153	13	194	158	1	271	271	0			18	377	243	13	590	560	13	706	660
				Sporosarcina	1569	14	4	165	155	12	206	152	0			0			14	363	306	4	589	571	4	708	686
			Sporolactobacillaceae	Pullulanibacillus	475230	1	0			0			0			0			1	353	353	0			0
				Sporolactobacillus	2077	4	0			0			0			0			4	353	353	4	206	206	0
			Staphylococcaceae	Macrococcus	69965	40	4	153	151	0			0			4	473	451	40	324	311	30	334	285	10	305	299
				Mammaliicoccus	2803850	36	0			0			0			0			36	320	304	18	175	165	0
				Nosocomiicoccus	489909	2	0			0			0			0			2	293	293	0			0
				Staphylococcus	1279	2084	1624	166	151	0			0			1703	494	201	2082	335	189	87	173	152	0
			Thermoactinomycetaceae	Kroppenstedtia	1274351	2	0			0			2	262	257	0			2	359	303	2	226	223	1	224	224
				Polycladomyces	1348505	1	0			0			1	257	257	0			1	324	324	1	229	229	0
				Novibacillus	1677050	1	0			0			0			0			1	320	320	0			0
				Staphylospora	2689589	1	0			0			0			0			1	294	294	0			0
		Lactobacillales	Lactobacillaceae	Acetilactobacillus	2767874	1	0			0			0			0			1	300	300	1	184	184	1	162	162
				Amylolactobacillus	2767876	1	0			0			0			0			1	310	310	1	162	162	0
				Apilactobacillus	2767877	42	0			0			0			0			42	300	263	42	221	204	0
				Bombilactobacillus	2767878	3	0			0			0			0			3	291	276	1	160	160	0
				Companilactobacillus	2767879	14	0			0			0			0			14	314	278	0			0
				Fructilactobacillus	2767881	12	0			0			0			0			12	308	264	12	212	191	2	186	174
				Fructobacillus	559173	1	0			0			0			0			1	259	259	1	161	161	0
				Lacticaseibacillus	2759736	127	0			0			0			0			126	315	301	126	219	194	0
				Lactiplantibacillus	2767842	246	0			0			0			0			246	295	192	243	186	177	0
				Lactobacillus	1578	183	0			0			67	538	181	0			175	296	178	128	188	151	0
				Latilactobacillus	2767885	62	0			0			0			0			60	326	306	0			0
				Lentilactobacillus	2767893	14	0			0			3	432	349	0			14	274	261	14	179	159	3	174	162
				Leuconostoc	1243	58	0			0			16	452	425	0			58	285	254	3	171	168	0
				Levilactobacillus	2767886	29	0			0			24	488	400	0			29	285	265	28	204	194	0
				Limosilactobacillus	2742598	99	0			0			25	511	499	0			0			0			0
				Loigolactobacillus	2767889	8	0			0			0			0			8	285	281	5	174	173	0
				Nicoliella	2978367	1	0			0			0			0			1	304	304	1	202	202	0
				Oenococcus	46254	11	0			0			0			0			11	249	240	1	162	162	0
				Paucilactobacillus	2767890	3	0			0			0			0			2	306	306	0			0
				Pediococcus	1253	67	0			0			0			0			0			6	196	180	1	167	167
				Periweissella	2930384	1	0			0			1	398	398	0			1	266	266	1	171	171	0
				Weissella	46255	41	0			0			0			0			1	295	295	41	202	166	0
			Streptococcaceae	Lactococcus	1357	133	0			0			0			0			132	246	152	93	193	162	0
				Streptococcus	1301	1125	0			0			654	1405	472	331	1307	389	314	280	151	461	567	159	460	1579	248
			Enterococcaceae	Enterococcus	1350	651	213	160	151	1	172	172	17	594	544	219	496	278	643	311	157	321	223	193	235	228	181
				Tetragenococcus	51668	8	0			0			0			0			8	311	183	0			0
				Vagococcus	2737	26	4	170	155	0			19	531	476	20	467	388	25	311	256	22	212	184	15	225	187
			Carnobacteriaceae	Carnobacterium	2747	9	0			0			4	637	595	4	501	480	9	327	205	8	223	174	4	219	215
				Granulicatella	117563	4	0			0			0			0			3	200	194	4	217	211	0
				Jeotgalibaca	1470540	6	0			0			0			0			5	323	258	0			0
			Aerococcaceae	Aerococcus	1375	18	0			0			0			7	408	383	9	248	241	8	195	191	5	191	186
				Suicoccus	2689587	1	0			0			0			0			1	238	238	0			0
	Clostridia	Eubacteriales	Clostridiaceae	Alkaliphilus	114627	3	3	214	174	0			0			0			0			1	445	445	1	448	448
				Clostridium	1485	283	89	172	154	0			4	153	151	81	161	152	3	199	179	165	521	154	119	509	163
				Crassaminicella	1848399	3	1	196	196	0			0			1	271	271	0			0			0
				Geosporobacter	390805	1	1	230	230	1	153	153	0			0			0			0			0
				Hathewaya	1769729	1	0			0			0			0			1	189	189	0			0
				Paraclostridium	1849822	3	0			0			2	216	212	0			0			3	482	441	2	496	493
			Desulfitobacteriaceae	Desulfosporosinus	79206	3	0			0			0			0			0			1	229	229	0
			Eubacteriaceae	Eubacterium	1730	10	6	162	158	0			0			4	231	224	0			0			0
			Lachnospiraceae	Anaerocolumna	1843210	4	2	218	197	0			0			0			0			0			0
				Anaeromicropila	3024823	1	0			0			0			0			0			1	207	207	1	212	212
				Anaeropeptidivorans	2997360	1	1	201	201	0			0			1	258	258	0			0			0
				Herbinix	1663717	1	0			0			0			0			0			1	221	221	0
				Lachnoclostridium	1506553	12	0			0			0			0			0			1	231	231	0
				Tyzzerella	1506577	1	0			0			0			0			0			1	170	170	0
			Oscillospiraceae	Anaerotruncus	244127	2	2	172	172	0			0			0			0			2	162	162	0
				Flavonifractor	946234	5	5	155	152	0			0			0			0			5	183	183	5	173	169
				Ruminiclostridium	1508657	3	2	172	151	0			0			0			0			0			0
				Vescimonas	2892396	2	0			0			0			0			0			1	159	159	0
			Peptostreptococcaceae	Acetoanaerobium	186831	1	1	200	200	0			0			0			0			0			0
				Clostridioides	1870884	125	125	157	154	0			0			0			0			0			0
			Vallitaleaceae	Petrocella	2603323	1	1	201	201	0			0			0			0			1	171	171	1	172	172
				Vallitalea	1348611	2	1	153	153	1	328	328	0			0			0			1	171	171	1	183	183
		Halanaerobiales	Halanaerobiaceae	Halanaerobium	2330	2	1	178	178	0			0			0			0			1	220	220	1	223	223
				Halocella	46466	1	0			0			1	159	159	1	160	160	0			1	220	220	0
				Iocasia	2899804	1	0			0			1	160	160	1	154	154	0			1	225	225	0
			Halobacteroidaceae	Halobacteroides	42417	1	1	209	209	0			0			0			0			1	247	247	0
		Thermoanaerobacterales	Thermoanaerobacteraceae	Aceticella	3051499	1	0			0			1	166	166	0			0			0			0
				Caldanaerobacter	249529	1	0			0			0			0			0			1	222	222	1	238	238
				Carboxydothermus	129957	1	0			0			1	160	160	0			0			1	216	216	1	221	221
				Thermoanaerobacter	1754	8	0			0			4	163	153	0			0			7	224	218	8	247	239
				Thermoanaerobacterium	28895	6	0			0			0			0			0			4	254	249	1	253	253
	Erysipelotrichia	Erysipelotrichales	Erysipelotrichaceae	Erysipelothrix	1647	18	1	154	154	0			0			14	441	284	0			18	187	160	0
			Turicibacteraceae	Turicibacter	191303	6	1	157	157	0			0			0			0			0			0
	Negativicutes	Selenomonadales	Selenomonadaceae	Selenomonas	970	6	1	168	168	0			0			0			0			1	204	204	0
			Sporomusaceae	Methylomusa	2093783	1	1	165	165	1	170	170	0			0			0			1	253	253	1	239	239
				Pelosinus	365348	2	1	151	151	0			1	170	170	0			0			0			0
		Veillonellales	Veillonellaceae	Megasphaera	906	6	0			0			0			1	163	163	0			0			0
	Tissierellia	Tissierellales	Tissierellaceae	Gudongella	2692382	1	1	221	221	0			0			0			0			0			0
				Tissierella	41273	1	1	196	196	0			0			0			0			1	221	221	1	234	234
Bacteroidota	Bacteroidia	Bacteroidales	Bacteroidaceae	Bacteroides	816	150	0			0			0			0			0			133	177	154	0
				Phocaeicola	909656	25	0			0			0			0			0			23	169	155	0
			Barnesiellaceae	Barnesiella	397864	1	0			1	153	153	0			0			0			0			0
				Coprobacter	1348911	2	0			0			0			0			0			1	162	162	0
			Muribaculaceae	Duncaniella	2518495	1	0			0			0			0			0			1	154	154	0
				Muribaculum	1918540	1	0			0			0			0			0			1	166	166	0
				Sodaliphilus	2815786	1	0			0			0			0			0			1	153	153	0
			Odoribacteraceae	Odoribacter	283168	2	2	198	198	0			0			0			0			0			0
			Porphyromonadaceae	Porphyromonas	836	37	0			0			0			0			0			32	174	154	0
			Prevotellaceae	Prevotella	838	118	0			0			0			0			0			37	177	151	0
				Pseudoprevotella	2884814	1	0			0			0			0			0			1	157	157	0
			Tannerellaceae	Parabacteroides	375288	38	0			0			0			0			0			28	157	151	0
Campylobacterota	Epsilonproteobacteria	Campylobacterales	Arcobacteraceae	Arcobacter	28196	11	0			1	354	354	0			0			0			0			0
				Malaciobacter	2321114	6	0			1	359	359	0			0			0			0			0
			Campylobacteraceae	Campylobacter	194	546	24	206	198	0			0			0			0			0			0
			Helicobacteraceae	Helicobacter	209	403	0			0			0			0			0			363	207	179	0
		Nautiliales	Nautiliaceae	Caminibacter	191301	2	0			1	326	326	0			0			0			0			0
	Cyanophyceae	Nostocales	Calotrichaceae	Calothrix	1186	7	1	181	181	1	170	170	0			0			0			0			0
		Oscillatoriales	Microcoleaceae	Planktothrix	54304	9	9	226	207	9	239	210	0			0			0			0			0
Deinococota	Deinococci	Deinococcales	Deinococcaceae	Deinococcus	1298	54	17	186	173	18	216	163	35	241	184	1	168	168	0			36	597	369	36	614	370
		Thermales	Thermaceae	Allomeiothermus	2935559	1	1	175	175	1	238	238	0			0			0			0			0
				Meiothermus	65551	2	2	158	157	2	244	239	0			0			0			0			0
				Oceanithermus	208447	1	1	152	152	0			0			0			0			0			0
				Thermus	270	36	36	189	175	36	243	172	0			1	174	174	0			0			0
Fusobacteriota	Fusobacteriia	Fusobacteriales	Fusobacteriaceae	Fusobacterium	848	66	6	201	189	0			0			0			0			0			0
			Leptotrichiaceae	Leptotrichia	32067	16	0			16	558	273	0			0			0			1	180	180	0
				Pseudoleptotrichia	2755140	1	0			1	542	542	0			0			0			0			0
				Sebaldella	32068	1	0			1	519	519	0			0			0			1	197	197	1	171	171
				Streptobacillus	34104	3	0			2	852	850	0			0			0			0			0
Gemmatimonadota	Gemmatimonadetes	Gemmatimonadales	Gemmatimonadaceae	Gemmatimonas	173479	3	0			0			0			0			0			3	259	228	0
Mycoplasmatota	Mollicutes	Mycoplasmatales	Mycoplasmataceae	Mycoplasmopsis	2767358	138	3	155	151	1	168	166	0			0			0			0			0
Myxococcota	Myxococcia	Myxococcales	Archangiaceae	Archangium	47	3	0			0			3	226	213	0			0			1	227	227	1	250	250
				Cystobacter	42	1	0			0			1	213	213	0			0			1	251	251	1	255	255
				Melittangium	44	1	0			0			1	229	229	0			0			1	226	226	0
				Stigmatella	40	1	0			0			1	179	179	0			0			1	241	241	1	282	282
			Myxococcaceae	Corallococcus	83461	6	0			0			4	202	191	0			0			3	211	206	3	252	244
				Myxococcus	32	16	0			15	277	263	3	191	176	0			0			15	233	207	1	258	258
	Polyangia	Polyangiales	Polyangiaceae	Chondromyces	50	1	0			0			1	192	192	0			0			0			0
				Polyangium	55	1	0			0			1	205	205	0			0			1	428	428	1	377	377
				Sorangium	39643	6	0			0			6	205	200	0			0			3	431	424	1	382	382
Nitrospirota	Nitrospiria	Nitrospirales	Nitrospiraceae	Nitrospira	1234	9	1	169	169	0			2	222	219	0			0			0			0
Pseudomonadota (Proteobacteria)	Alphaproteobacteria	Hyphomicrobiales	Aurantimonadaceae	Aurantimonas	182269	1	1	169	169	1	222	222	0			0			0			0			0
				Aureimonas	414371	6	1	167	167	3	203	198	0			0			0			4	548	401	2	512	507
				jiella	1775688	1	1	154	154	1	219	219	0			0			0			0			0
				Martelella	293088	6	4	173	155	6	245	203	0			0			0			6	574	570	6	542	519
			Boseaceae	Bosea	85413	9	0			0			0			0			0			6	560	533	6	541	512
			Brucellaceae	Pseudochrobactrum	354349	5	5	167	160	5	251	250	0			2	197	193	0			0			0
			Devosiaceae	Devosia	46913	15	6	160	155	15	213	177	0			0			0			14	571	211	14	546	233
				Paradevosia	1573407	1	0			1	189	189	0			0			0			1	569	569	1	549	549
				Pelagibacterium	1082930	3	0			3	177	173	0			0			0			3	567	563	3	518	512
				Youhaiella	1827478	1	1	152	152	1	195	195	0			0			0			1	562	562	1	542	542
			Methylobacteriaceae	Microvirga	186650	5	1	151	151	0			0			1	155	155	0			5	578	519	5	530	473
			Nitrobacteraceae	Bradyrhizobium	374	132	0			0			131	208	176	0			0			0			0
				Rhodopseudomonas	1073	17	0			0			17	194	184	0			0			0			0
			Phyllobacteriaceae	Aquibium	2911176	2	1	152	152	2	238	222	0			0			1	205	205	2	573	558	2	551	546
				Mesorhizobium	68287	67	23	165	151	67	231	206	0			0			0			65	590	311	55	551	491
				Nitratireductor	245876	3	0			3	220	201	0			0			0			3	548	546	3	550	523
				Oricola	1594166	1	0			1	219	219	0			0			0			1	553	553	1	543	543
				Phyllobacterium	28100	6	6	167	152	6	251	209	0			0			0			2	543	541	3	553	493
				Roseitalea	1915401	1	1	163	163	1	219	219	0			0			0			0			0
				Salaquimonas	2712688	1	0			1	209	209	0			0			0			0			0
			Rhizobiaceae	Agrobacterium	357	214	7	160	151	108	235	214	0			0			0			108	573	543	108	558	526
				Allorhizobium	78526	2	0			1	237	237	0			0			0			1	570	570	1	561	561
				Ciceribacter	1648508	1	1	152	152	1	238	238	0			0			0			1	572	572	1	530	530
				Ensifer	106591	15	2	153	150	12	243	236	0			0			0			12	565	550	12	561	549
				Georhizobium	2661800	1	0			1	249	249	0			0			0			1	578	578	1	524	524
				Neorhizobium	1525371	6	5	168	162	6	237	224	0			0			0			6	572	373	6	555	385
				Peteryoungia	2853332	1	0			1	241	241	0			0			0			1	576	576	1	531	531
				Pseudorhizobium	1903858	2	0			2	245	244	0			0			0			2	565	560	2	546	544
				Rhizobium	379	160	112	181	151	151	243	160	0			0			0			150	576	189	149	572	206
				Shinella	323620	7	0			5	226	191	1	195	195	0			0			1	617	617	1	567	567
				Sinorhizobium	28105	63	5	158	152	52	250	214	0			0			0			51	569	382	50	563	375
			Stappiaceae	Labrenzia	478070	8	7	161	154	8	226	201	0			0			0			8	573	556	8	550	531
				Pannonibacter	227873	2	2	174	174	2	220	220	0			0			0			2	588	512	2	550	472
				Roseibium	150830	8	8	164	154	8	217	205	0			0			0			8	575	556	8	543	534
				Stappia	152161	1	1	154	154	1	223	223	0			0			0			0			0
	Alphaproteobacteria	Rhodobacterales	Paracoccaceae	Algicella	3050722	1	0			1	204	204	0			0			0			1	548	548	1	564	564
				Cereibacter	1653176	22	5	157	153	11	201	165	0			0			0			8	417	248	8	425	252
				Frigidibacter	1775705	1	0			1	187	187	0			0			0			1	494	494	1	464	464
				Gemmobacter	204456	2	0			1	180	180	0			0			0			2	424	394	2	433	370
				Gymnodinialimonas	2937410	1	1	155	155	1	224	224	0			0			0			1	577	577	1	556	556
				Neotabrizicola	2946607	1	0			0			0			0			0			1	329	329	1	333	333
				Pacificitalea	2846749	1	0			1	190	190	0			0			0			1	556	556	1	558	558
				Paracoccus	265	52	2	156	152	40	213	174	0			0			0			35	579	255	20	548	255
				Parasedimentitalea	2738399	2	0			2	183	180	0			0			0			2	555	550	2	547	546
				Paroceanicella	2683599	1	1	157	157	1	190	190	0			0			0			1	566	566	1	537	537
				Pelagovum	2795377	1	1	170	170	1	187	187	0			0			0			1	580	580	1	545	545
				Polymorphum	991903	1	1	158	158	1	212	212	0			0			0			0			0
				Pontivivens	1844015	1	0			1	236	236	0			0			0			1	299	299	1	287	287
				Profundibacter	2778525	1	0			0			0			0			0			1	531	531	1	537	537
				Pseudooceanicola	1679449	1	1	167	167	1	204	204	0			0			0			1	523	523	1	528	528
				Pseudopuniceibacterium	2613960	1	1	152	152	1	187	187	0			0			0			1	551	551	1	533	533
				Pseudorhodobacter	238783	1	0			0			0			0			0			1	499	499	1	465	465
				Pukyongiella	2831925	1	1	167	167	1	181	181	0			1	193	193	0			1	552	552	1	539	539
				Qingshengfaniella	2816884	1	1	152	152	1	183	183	0			0			0			1	334	334
				Rhodobaca	119541	1	0			1	223	223	0			0			0			1	436	436
				Rhodovulum	34008	5	1	152	152	5	202	186	0			0			0			5	501	466	5	498	495
				Roseicitreum	1209946	1	0			1	201	201	0			0			0			1	459	459	1	446	446
				Silicimonas	1955420	1	1	163	163	1	182	182	0			0			0			1	571	571	1	568	568
				Tabrizicola	1443919	1	1	151	151	1	212	212	0			0			0			1	538	538	1	546	546
				Thioclava	285107	3	0			0			0			0			0			3	557	554	3	566	552
			Roseobacteraceae	Celeribacter	875170	3	0			3	212	190	0			0			0			3	554	449	3	554	438
				Dinoroseobacter	309512	3	0			3	189	189	0			0			0			3	563	563	3	550	550
				Falsihalocynthiibacter	2854182	1	0			1	175	175	0			0			0			1	555	555	1	584	584
				Leisingera	191028	18	15	167	153	18	198	176	0			1	176	176	0			18	335	319
				Octadecabacter	53945	4	3	164	155	4	189	182	0			0			0			1	548	548	1	549	549
				Phaeobacter	302485	60	60	177	152	60	187	182	0			0			0			60	565	332	59	541	527
				Roseibacterium	159345	1	0			1	205	205	0			0			0			1	373	373	1	353	353
				Roseobacter	2433	4	1	161	161	4	186	166	0			0			0			4	291	268	1	289	289
				Roseovarius	74030	11	5	172	153	7	196	163	0			0			0			11	480	374	3	399	350
				Ruegeria	97050	13	9	171	156	9	213	177	0			0			0			9	573	328	2	557	540
				Salipiger	263377	4	2	175	164	3	196	186	0			0			0			3	569	546	3	562	540
				Sulfitobacter	60136	33	25	165	151	29	213	176	0			0			0			20	588	227	18	557	230
	Alphaproteobacteria	Rhodospirillales	Acetobacteraceae	Acetobacter	434	31	0			0			0			0			0			3	459	431	2	409	406
				Lichenicola	2804525	1	0			0			0			0			0			1	479	479	1	459	459
				Roseomonas	125216	17	0			11	212	160	0			1	151	151	0			10	590	424	8	539	515
			Azospirillaceae	Skermanella	204447	4	0			1	193	193	0			0			0			4	632	625	4	564	551
			Thalassospiraceae	Thalassospira	168934	6	2	156	154	6	240	205	0			0			0			6	656	633	6	584	576
	Alphaproteobacteria	Sphingomonadales	Erythrobacteraceae	Altererythrobacter	361177	5	0			0			2	193	177	0			0			0			0
				Aurantiacibacter	2800681	5	0			0			4	186	173	0			0			0			0
				Croceicoccus	1295327	6	0			0			6	189	166	0			0			0			0
				Pelagerythrobacter	2800685	1	0			0			1	154	154	0			0			0			0
				Qipengyuania	1855416	10	0			0			2	172	171	0			0			0			0
				Tsuneonella	2800686	3	0			0			3	189	159	0			0			0			0
			Sphingomonadaceae	Novosphingobium	165696	21	0			0			11	189	151	0			0			0			0
				Sphingomonas	13687	75	0			0			14	201	161	0			0			0			0
			Sphingosinicellaceae	Sphingosinicella	335405	2	0			0			1	189	189	0			0			0			0
Pseudomonadota (Proteobacteria)	Betaproteobacteria	Burkholderiales	Alcaligenaceae	Achromobacter	222	48	0			34	297	274	0			0			0			30	453	427	10	393	375
				Bordetella	517	1116	0			20	342	243	0			0			0			1	384	384	1	383	383
			Burkholderiaceae	Burkholderia	32008	1086	0			0			0			0			0			400	488	450	388	406	375
				Chitinimonas	240411	2	0			0			2	213	202	0			0			0			0
				Cupriavidus	106589	75	0			3	316	316	3	177	173	0			0			21	462	443	12	409	368
				Ephemeroptericola	2680021	1	1	621	621	0			0			0			0			0			0
				Paraburkholderia	1822464	117	0			0			0			0			0			7	458	450	6	404	396
				Ralstonia	48736	158	0			1	292	292	0			0			0			137	459	431	23	404	376
			Comamonadaceae	Acidovorax	12916	17	0			10	326	267	8	181	157	0			0			13	439	412	2	420	401
				Comamonas	283	32	0			4	296	272	20	191	154	0			0			21	449	403	6	410	397
				Delftia	80865	20	0			19	301	218	0			0			0			20	435	427	19	399	395
				Diaphorobacter	238749	11	0			9	304	279	1	176	176	0			0			11	435	415	3	398	386
				Ottowia	219181	3	0			2	313	261	0			0			0			2	431	424	1	380	380
				Paenacidovorax	3051138	1	0			1	276	276	1	177	177	0			0			1	428	428	1	407	407
				Paracidovorax	3051137	14	0			14	286	284	0			0			0			14	436	432	0
				Rhodoferax	28065	10	4	651	630	0			2	183	157	0			0			3	624	603	3	552	544
			Oxalobacteraceae	Collimonas	202907	7	0			0			6	171	154	0			0			5	401	380	3	365	362
				Duganella	75654	1	0			0			1	184	184	0			0			1	464	464	0
				Janthinobacterium	29580	14	0			0			12	223	161	0			0			12	470	432	9	429	381
				Massilia	149698	22	0			0			14	192	152	0			0			21	482	211	5	404	390
				Pseudoduganella	1522432	5	0			0			5	177	155	0			0			5	471	405	2	395	393
				Telluria	34069	2	0			0			2	170	155	0			0			2	477	456	1	397	397
				Undibacterium	401469	4	0			0			4	202	187	0			0			3	397	381	0
			Sphaerotilaceae	Caldimonas	196013	5	0			0			1	215	215	0			0			0			0
				Ideonella	36862	1	0			0			1	202	202	0			0			0			0
				Inhella	644355	1	0			0			1	184	184	0			0			1	470	470	1	407	407
			Sutterellaceae	Sutterella	40544	4	0			1	165	165	0			0			0			0			0
	Betaproteobacteria	Neisseriales	Chromobacteriaceae	Chitinibacter	230666	2	0			0			1	210	210	0			0			0			0
				Chromobacterium	535	19	18	660	482	0			18	201	166	6	158	154	0			18	623	449	18	572	439
				Deefgea	400947	3	0			0			3	211	205	0			0			0			0
				Iodobacter	32014	2	0			0			2	215	197	0			0			1	446	446	1	441	441
				Paludibacterium	400060	3	1	553	553	0			0			0			0			1	465	465	1	410	410
			Neisseriaceae	Alysiella	194195	3	2	546	546	0			0			0			0			3	751	491	3	511	340
				Chitinolyticbacter	1055692	1	0			1	288	288	0			0			0			0			0
				Conchiformibius	334107	3	3	561	492	0			0			0			0			0			0
				Kingella	32257	8	6	563	494	0			0			0			0			5	782	778	5	520	518
				Neisseria	482	317	6	600	548	0			0			0			0			0			0
				Simonsiella	71	2	0			0			0			0			0			2	669	669	2	457	457
				Wielerella	2944815	5	0			0			0			0			0			5	748	743	5	513	511
		Nitrosomonadales	Thiobacillaceae	Thiobacillus	919	2	0			0			1	208	208	0			0			0			0
	Betaproteobacteria	Rhodocyclales	Azonexaceae	Dechloromonas	73029	7	0			1	313	313	0			0			0			0			0
				Ferribacterium	88875	4	0			0			4	207	198	0			0			0			0
			Rhodocyclaceae	Niveibacterium	1769726	1	0			0			1	206	206	0			0			1	444	444	1	394	394
			Zoogloeaceae	Azoarcus	12960	6	0			0			3	200	194	0			0			0			0
				Nitrogeniibacter	2891294	2	0			0			2	184	179	0			0			0			0
Pseudomonadota (Proteobacteria)	Gammaproteobacteria	Aeromonadales	Aeromonadaceae	Aeromonas	642	268	140	550	319	266	249	167	0			2	154	154	0			257	599	444	257	535	392
		Alteromonadales	Alteromonadaceae	Agarivorans	261825	8	8	684	642	4	403	161	0			3	156	156	0			6	869	604	3	505	504
				Hydrocarboniclastica	2650549	1	0			1	361	361	0			0			0			0			0
				Saliniradius	2661818	1	1	565	565	0			0			0			0			0			0
			Colwelliaceae	Litorilituus	1407056	1	1	612	612	0			0			0			0			0			0
			Ferrimonadaceae	Ferrimonas	44011	4	2	568	515	3	221	181	0			0			0			2	674	534	2	500	484
			Idiomarinaceae	Idiomarina	135575	8	0			8	357	337	0			0			0			1	323	323	1	316	316
			Pseudoalteromonadaceae	Pseudoalteromonas	53246	130	59	624	362	0			0			0			0			29	642	573	26	543	491
				Psychrosphaera	907197	2	0			0			0			0			0			1	572	572	1	493	493
			Psychromonadaceae	Psychromonas	67572	2	1	550	550	0			0			0			0			1	863	863	1	499	499
			Shewanellaceae	Parashewanella	2547964	2	2	560	504	2	212	161	0			1	171	171	0			2	660	641	2	472	464
				Shewanella	22	123	116	574	392	115	211	166	0			9	167	155	0			113	744	349	111	513	340
		Cellvibrionales	Cellvibrionaceae	Marinagarivorans	1792291	1	0			0			0			0			0			1	541	541	1	491	491
				Saccharophagus	316625	2	0			0			0			0			0			2	652	651	2	465	462
				Teredinibacter	2425	3	0			2	367	352	0			0			0			2	638	634	2	476	467
			Microbulbiferaceae	Microbulbifer	48073	15	1	454	454	0			0			0			0			2	620	616	2	465	464
			Spongiibacteraceae	Spongiibacter	630749	3	0			3	369	338	0			0			0			0			0
		Chromatiales	Chromatiaceae	Allochromatium	85072	2	0			2	358	354	0			0			0			0			0
				Caldichromatium	2828366	1	0			1	180	180	0			0			0			0			0
				Marichromatium	85076	1	0			1	300	300	0			0			0			0			0
				Thermochromatium	85073	1	0			1	333	333	0			0			0			0			0
				Thiocapsa	1056	1	1	188	188	1	319	319	0			0			0			0			0
				Thiocystis	13724	1	1	178	178	0			0			0			0			0			0
			Ectothiorhodospiraceae	Thioalkalivibrio	106633	5	0			2	307	170	0			0			0			0			0
			Granulosicoccaceae	Granulosicoccus	437504	1	1	150	150	1	192	192	0			0			0			1	596	596	0
		Enterobacterales	Budviciaceae	Pragia	82984	1	0			0			0			0			0			1	910	910	1	492	492
			Enterobacteriaceae	Atlantibacter	1903434	6	6	985	386	0			0			0			0			6	1114	1113	6	543	541
				Cedecea	158483	5	5	945	940	0			0			0			0			5	1143	1139	5	548	541
				Citrobacter	544	249	249	1029	523	0			0			0			0			249	1206	1151	249	559	538
				Cronobacter	413496	27	27	967	958	0			0			0			0			27	1159	1132	27	557	546
				Enterobacter	547	584	582	1098	298	0			0			0			0			582	1297	394	580	471	471
				Escherichia	561	3688	3368	1103	448	0			0			0			0			3679	1308	257	3663	558	251
				Jejubacter	2815296	1	1	872	872	0			0			0			0			1	1026	1026	1	516	516
				Klebsiella	570	2303	2298	1021	338	0			0			0			0			2298	1174	305	2295	555	200
				Kluyvera	579	8	8	1009	998	0			0			0			0			8	1183	1174	8	541	535
				Kosakonia	1330547	20	20	990	961	0			0			0			0			20	1161	1138	20	543	526
				Leclercia	83654	23	23	1018	998	0			0			0			0			23	1166	1155	23	552	539
				Lelliottia	1330545	8	7	1021	1005	0			0			0			0			7	1173	1157	7	549	543
				Plesiomonas	702	5	4	813	813	0			0			0			0			4	1008	1007	4	543	540
				Pseudocitrobacter	1504576	1	1	981	981	0			0			0			0			1	1152	1152	1	554	554
				Raoultella	160674	41	40	1002	986	0			0			0			0			40	1159	1138	40	554	532
				Salmonella	590	2012	1875	1011	171	0			0			0			0			1876	1202	201	1862	548	266
				Scandinavium	2726810	1	1	988	988	0			0			0			0			1	1144	1144	1	546	546
				Shigella	620	195	195	1102	887	0			0			0			0			195	1308	706	194	559	285
				Shimwellia	1335483	3	3	866	866	0			0			0			0			0			0
				Symbiopectobacterium	801	1	1	836	836	0			0			0			0			1	1023	1023	1	525	525
			Erwiniaceae	Erwinia	551	57	48	822	797	0			0			0			0			38	1047	967	38	555	520
				Mixta	2100764	5	5	806	798	0			0			0			0			5	1009	642	5	535	350
				Pantoea	53335	77	76	824	654	0			0			0			0			76	1043	989	76	550	520
			Hafniaceae	Edwardsiella	635	67	67	800	325	0			0			0			0			0			0
				Hafnia	568	11	11	832	828	0			0			0			0			11	1044	1036	11	525	511
				Obesumbacterium	82982	1	1	830	830	0			0			0			0			1	1035	1035	1	508	508
			Morganellaceae	Arsenophonus	637	13	10	746	656	0			0			0			0			0			0
				Morganella	581	53	53	823	746	0			0			0			0			53	971	546	53	518	263
				Photorhabdus	29487	8	8	828	820	0			3	204	190	0			0			8	936	929	8	510	503
				Proteus	583	140	140	820	806	0			140	194	183	0			0			140	942	931	140	516	506
				Providencia	586	87	86	843	325	0			58	200	187	0			0			85	978	410	85	511	228
				Xenorhabdus	626	9	9	842	804	0			2	189	186	0			0			9	948	927	9	502	486
			Pectobacteriaceae	Brenneria	71655	4	4	849	819	0			0			0			0			2	1040	1034	2	537	525
				Dickeya	204037	64	64	863	848	0			0			0			0			64	1046	999	64	535	512
				Pectobacterium	122277	99	99	844	579	0			0			0			0			98	1057	734	98	542	330
			Yersiniaceae	Chania	1745211	1	1	837	837	0			0			0			0			1	1033	1033	1	543	543
				Gibbsiella	929812	1	1	798	798	0			0			0			0			0			0
				Rouxiella	1565532	4	0			0			0			0			0			4	1041	1036	4	549	535
				Serratia	613	233	224	879	845	0			1	199	199	0			0			225	1080	993	225	538	470
				Yersinia	629	169	169	875	327	0			0			0			0			169	1065	726	169	532	384
		Legionellales	Legionellaceae	Legionella	445	158	0			0			117	210	170	0			0			0			0
		Methylococcales	Methylococcaceae	Methylocaldum	73778	1	0			0			1	194	194	0			0			0			0
				Methylococcus	413	10	0			0			10	194	184	0			0			0			0
				Methylomagnum	1760987	1	0			0			1	219	219	0			0			0			0
				Methylomonas	416	13	0			0			10	218	184	0			0			0			0
		Moraxellales	Moraxellaceae	Acinetobacter	469	874	0			63	350	221	685	191	162	0			0			2	446	441	2	407	399
				Aquirhabdus	2824158	1	0			0				0		0			0			1	1008	1008	1	509	509
				Moraxella	475	73	0			0				0		0			0			7	469	464	0
		Nevskiales	Nevskiaceae	Solimonas	413435	1	0			0			1	211	211	0			0			0			0
		Oceanospirillales	Alcanivoracaceae	Alcanivorax	59753	4	0			2	314	212	0			0			0			2	608	608	2	453	453
				Alloalcanivorax	3020832	2	0			2	376	367	0			0			0			2	636	632	2	446	444
			Endozoicomonadaceae	Endozoicomonas	305899	5	4	568	489	0			0			0			0			4	859	845	3	521	516
			Halomonadaceae	Cobetia	204286	7	7	707	683	0			0			6	170	151	0			7	859	843	7	513	508
				Zymobacter	33073	1	1	579	579	0			0			0			0			0			0
			Oceanospirillaceae	Aliamphritea	3018276	3	3	645	491	0			0			0			0			0			0
				Marinomonas	28253	12	12	620	568	4	407	406	0			0			0			12	636	595	12	577	560
				Neptunomonas	75687	2	0			1	394	394	0			0			0			0			0
				Thalassolituus	187492	5	0			5	335	322	0			0			0			4	560	550	4	503	498
			Saccharospirillaceae	Gynuella	1445504	1	1	572	572	0			0			0			0			1	650	650	1	566	566
				Reinekea	230494	1	1	546	546	0			0			0			0			0			0
				Saccharospirillum	231683	1	1	550	550	0			0			0			0			1	615	615	1	520	520
		Orbales	Orbaceae	Frischella	1335631	1	0			0			0			0			0			1	785	785	1	484	484
				Gilliamella	1193503	5	5	638	611	0			0			0			0			5	882	850	5	494	472
				Zophobihabitans	2894762	1	1	717	717	0			0			0			0			0			0
		Pasteurellales	Pasteurellaceae	Actinobacillus	713	74	73	642	151	0			0			0			0			72	878	369	70	550	285
				Aggregatibacter	416916	35	1	662	662	29	1038	1028	0			0			0			35	865	836	35	524	503
				Avibacterium	292486	17	2	598	593	0			0			0			0			2	839	827	1	495	495
				Basfia	697331	2	2	632	626	0			0			0			0			2	826	824	2	501	495
				Bisgaardia	109471	1	1	713	713	0			0			0			0			1	828	828	1	503	503
				Frederiksenia	1649317	1	1	610	610	0			0			0			0			1	859	859	1	521	521
				Haemophilus	724	93	6	629	183	6	1188	1034	0			0			0			10	875	857	10	525	408
				Mannheimia	75984	14	6	615	606	0			0			0			0			7	866	828	7	535	499
				Otariodibacter	1249016	1	0			1	614	614	0			0			0			1	808	808	1	499	499
				Pasteurella	745	151	9	665	615	0			0			0			0			9	886	825	9	522	502
				Rodentibacter	1960084	527	9	635	619	0			0			0			0			9	867	848	9	514	501
		Pseudomonadales	Pseudomonadaceae	Pseudomonas	286	1521	0			1	358	358	108	227	152	0			0			0			0
				Stutzerimonas	2901164	6	0			1	356	356	0			0			0			0			0
		Thiotrichales	Piscirickettsiaceae	Thiomicrorhabdus	2039723	6	0			1	356	356	0			0			0			0			0
			Thiotrichaceae	Beggiatoa	1021	2	0			2	374	374	0			0			0			0			0
				Thiothrix	1030	8	0			5	365	349	0			0			0			2	465	465	2	434	433
		Vibrionales	Vibrionaceae	Aliivibrio	511678	8	4	728	637	4	207	180	0			0			0			4	877	876	4	544	531
				Paraphotobacterium	2042066	2	0			1	185	185	0			0			0			0			0
				Photobacterium	657	65	33	760	384	33	336	176	0			0			0			33	925	563	33	538	277
				Salinivibrio	51366	10	7	712	708	3	189	186	0			0			0			7	878	864	4	511	504
				Thaumasiovibrio	2014233	4	2	692	684	2	350	206	0			0			0			0			0
				Vibrio	662	1122	562	744	359	566	347	151	0			20	160	151	0			556	923	362	553	552	293
		Xanthomonadales	Rhodanobacteraceae	Aerosticca	2707020	1	0			0			0			0			0			1	384	384	1	382	382
				Dokdonella	323413	1	0			0			0			0			0			1	416	416	1	375	375
				Dyella	231454	7	0			0			0			0			0			7	444	406	0
				Frateuria	70411	3	0			0			0			0			0			3	409	407	0
				Luteibacter	242605	7	0			0			0			0			0			7	437	408	4	392	380
				Rhodanobacter	75309	13	0			0			0			0			0			13	439	420	0
			Xanthomonadaceae	Pseudolysobacter	2709666	1	0			0			0			0			0			1	455	455	0
Spirochaetota	Spirochaetia	Brachyspirales	Brachyspiraceae	Brachyspira	29521	20	19	169	154	0			0			0			0			0			0
		Spirochaetales	Breznakiellaceae	Breznakiella	2845254	1	1	232	232	0			0			0			0			1	554	554	1	558	558
				Gracilinema	2951106	1	0			1	237	237	0			0			0			1	171	171	0
				Leadbettera	2951107	1	1	224	224	0			0			0			0			0			0
			Sphaerochaetaceae	Sphaerochaeta	399320	4	4	178	153	0			0			0			0			3	184	160	1	180	180
			Spirochaetaceae	Entomospira	2834378	2	2	181	181	0			0			0			0			2	152	152	0
				Sediminispirochaeta	1911556	1	1	305	305	0			0			0			0			0			0
				Thiospirochaeta	2792240	1	1	259	259	0			0			0			0			1	178	178	0
			Treponemataceae	Brucepastera	2967962	1	1	157	157	0			0			0			0			0			0
				Treponema	157	76	7	254	233	22	804	523	0			0			0			40	533	157	11	521	154
Synergistota	Synergistia	Synergistales	Synergistaceae	Thermanaerovibrio	81461	1	1	298	298	0			0			0			0			0			0
Thermodesulfobacteriota	Desulfobacteria	Desulfobacterales	Desulfobacteraceae	Desulforapulum	2904687	1	0			1	363	363	0			0			0			0			0
			Desulfosarcinaceae	Desulfosarcina	2299	5	1	203	203	2	354	352	0			0			0			0			0
	Desulfobulbia	Desulfobulbales	Desulfobulbaceae	Desulfobulbus	893	3	0			1	287	287	1	163	163	0			0			0			0
			Desulfocapsaceae	Desulfosediminicola	2886823	2	1	350	350	0			0			0			0			0			0
	Desulfovibrionia	Desulfovibrionales	Desulfomicrobiaceae	Desulfomicrobium	898	3	0			1	172	172	0			0			0			0			0
			Desulfovibrionaceae	Desulfovibrio	872	18	1	168	168	7	180	155	0			0			0			0			0
				Pseudodesulfovibrio	2035811	11	2	159	153	6	312	283	0			0			0			0			0
				Salidesulfovibrio	2950010	1	0			1	317	317	0			0			0			0			0
				Solidesulfovibrio	2910984	2	0			2	192	190	0			0			0			0			0
	Desulfuromonadia	Desulfuromonadales	Desulfuromonadaceae	Pelobacter	18	1	0			1	224	224	0			0			0			0			0
		Geobacterales	Geobacteraceae	Trichlorobacter	115782	2	0			2	236	226	0			0			0			0			0
	Syntrophobacteria	Syntrophobacterales	Syntrophobacteraceae	Syntrophobacter	29526	1	1	156	156	0			0			0			0			0			0
Thermotogota	Thermotogae	Petrotogales	Petrotogaceae	Defluviitoga	1511648	1	1	290	290	0			0			0			0			1	170	170	0
				Marinitoga	160798	3	3	306	294	0			0			0			0			1	241	241	0
				Oceanotoga	1255275	1	1	308	308	0			0			0			0			1	189	189	1	204	204
				Petrotoga	28236	1	1	285	285	0			0			0			0			1	179	179	1	192	192
				Tepiditoga	2778400	1	1	303	303	0			0			0			0			1	185	185	0
		Thermotogales	Fervidobacteriaceae	Fervidobacterium	2422	6	6	308	295	5	166	151	0			0			0			3	227	216	0
				Thermosipho	2420	6	6	306	300	5	156	151	0			0			0			6	259	243	0
Verrucomicrobiota	Opitutae	Opitutales	Opitutaceae	Horticoccus	2986286	1	0			0			0			0			0			1	220	220	0
				Opitutus	178440	1	0			0			0			0			0			1	239	239	0
