# Supplementary material for: Genomic Distribution of ushA-like Genes in Bacteria: Comparison to cpdB-like Genes
Source: Genes (Basel). 2023 Aug 20;14(8):1657. doi: 10.3390/genes14081657 (PMC10454023; doi:10.3390/genes14081657)
Supplement: Supplementary file 1 [file genes-14-01657-s001.zip › Table S6.xlsx]

## Sheet: Genera
Table S6							UshA-like probes															CpdB-like probes
							P07024			P44569			WP_000726911			WP_011837008			O32133			P08331			AYV64543
Phylum	Class	Order	Family	Species	Taxon ID	Total genomes	Hits	Score max.	Score min.	Hits	Score max.	Score min.	Hits	Score max.	Score min.	Hits	Score max.	Score min.	Hits	Score max.	Score min.	Hits	Score max.	Score min.	Hits	Score max.	Score min.
Pseudomonadata	Gammaproteobacteria	Moraxellales	Moraxellaceae	Acinetobacter calcoaceticus	471	5	0			0			4	190	186	0			0			0			0
Bacillota	Bacilli	Lactobacillales	Aerococcaceae	Aerococcus urinae	1376	5	0			0			0			0			0			0			0
Pseudomonadata	Gammaproteobacteria	Aeromonadales	Aeromonadaceae	Aeromonas hydrophila	644	61	0			61	248	176	0			0			0			61	592	444	61	516	392
Bacillota	Bacilli	Bacillales	Bacillaceae	Bacillus anthracis	1392	112	0			0			112	289	282	0			112	403	399	112	575	561	112	541	532
Bacillota	Bacilli	Bacillales	Bacillaceae	Bacillus cereus	1396	129	0			0			129	291	272	18	154	151	129	410	337	129	582	469	129	556	464
Bacillota	Bacilli	Bacillales	Bacillaceae	Bacillus subtilis	1423	346	333	196	169	333	189	170	335	240	155	0			331	947	446	346	566	222	345	586	225
Spirochaetota	Spirochaetia	Spirochaetales	Borreliaceae	Borrelia burgdorferi	139	14	0			0			0			0			0			0			0
Pseudomonadata	Alphaproteobacteria	Hyphomicrobiales	Brucellaceae	Brucella abortus	235	44	0			0			0			0			0			0			0
Pseudomonadata	Alphaproteobacteria	Hyphomicrobiales	Brucellaceae	Brucella melitensis	29459	133	0			0			0			0			0			0			0
Pseudomonadata	Alphaproteobacteria	Hyphomicrobiales	Brucellaceae	Brucella suis	29461	54	0			0			0			0			0			0			0
Campylobacterota	Epsilonproteobacteria	Campylobacterales	Campylobacteraceae	Campylobacter jejuni	197	339	0			0			0			0			0			0			0
Chlamydiota	Chlamydiia	Chlamydiales	Chlamydiaceae	Chlamydia abortus	83555	11	0			0			0			0			0			0			0
Chlamydiota	Chlamydiia	Chlamydiales	Chlamydiaceae	Chlamydia muridarum	83560	23	0			0			0			0			0			0			0
Chlamydiota	Chlamydiia	Chlamydiales	Chlamydiaceae	Chlamydia pecorum	85991	7	0			0			0			0			0			0			0
Chlamydiota	Chlamydiia	Chlamydiales	Chlamydiaceae	Chlamydia pneumoniae	83558	12	0			0			0			0			0			0			0
Chlamydiota	Chlamydiia	Chlamydiales	Chlamydiaceae	Chlamydia psittaci	83555	11	0			0			0			0			0			0			0
Chlamydiota	Chlamydiia	Chlamydiales	Chlamydiaceae	Chlamydia trachomatis	813	92	0			0			0			0			0			0			0
Pseudomonadata	Gammaproteobacteria	Enterobacterales	Enterobacteriaceae	Citrobacter freundii	546	113	113	1029	523	0			0			0			0			113	1206	1187	113	552	541
Pseudomonadata	Gammaproteobacteria	Enterobacterales	Enterobacteriaceae	Citrobacter koseri	545	2	2	1017	1017	0			0			0			0			2	1167	1167	2	544	544
Pseudomonadata	Gammaproteobacteria	Enterobacterales	Enterobacteriaceae	Citrobacter rodentium	67825	13	13	1019	1011	0			0			0			0			13	1203	1197	13	546	539
Bacillota	Clostridia	Eubacteriales	Peptostreptococcaceae	Clostridioides difficile	1496	125	125	157	154	0			0			0			0			0			0
Bacillota	Clostridia	Eubacteriales	Clostridiaceae	Clostridium botulinum	1491	70	9	172	167	0			0			0			0			10	176	165	1	174	174
Bacillota	Clostridia	Eubacteriales	Clostridiaceae	Clostridium perfringens	1502	77	75	168	160	0			0			73	159	152	0			75	185	174	75	201	194
Bacillota	Clostridia	Eubacteriales	Clostridiaceae	Clostridium tetani	1513	4	0			0			0			0			0			4	155	154	0
Actinomycetota	Actinomycetes	Mycobacteriales	Corynebacteriaceae	Corynebacterium diphtheriae	1717	72	0			0			0			0			0			0			0
Pseudomonadata	Gammaproteobacteria	Legionellales	Coxiellaceae	Coxiella burnetii	777	18	0			0			0			0			0			0			0
Pseudomonadata	Gammaproteobacteria	Enterobacterales	Enterobacteriaceae	Enterobacter cloacae	550	112	112	1023	298	0			0			0			0			112	1174	511	112	560	218
Bacillota	Bacilli	Lactobacillales	Enterococcaceae	Enterococcus avium	33945	3	0			0			3	559	556	0			3	292	290	2	211	205	2	187	183
Bacillota	Bacilli	Lactobacillales	Enterococcaceae	Enterococcus faecalis	1351	225	212	160	151	0			0			216	491	278	218	298	157	218	220	195	216	203	191
Bacillota	Bacilli	Lactobacillales	Enterococcaceae	Enterococcus faecium	1352	333	0			0			0			0			332	311	172	35	197	196	0
Pseudomonadata	Gammaproteobacteria	Enterobacterales	Enterobacteriaceae	Escherichia albertii	208962	76	76	1067	1059	0			0			0			0			76	1291	1248	76	554	540
Pseudomonadata	Gammaproteobacteria	Enterobacterales	Enterobacteriaceae	Escherichia coli	562	3565	3545	1103	448	0			0			0			0			3555	1308	257	3538	558	251
Pseudomonadata	Gammaproteobacteria	Enterobacterales	Enterobacteriaceae	Escherichia fergusonii	564	58	58	1098	1090	0			0			0			0			58	1285	565	58	555	289
Pseudomonadata	Gammaproteobacteria	Thiotrichales	Francisellaceae	Francisella tularensis	263	62	0			0			0			0			0			0			0
Pseudomonadata	Gammaproteobacteria	Pasteurellales	Pasteurellaceae	Haemophilus influenzae	727	99	0			99	1195	911	0			0			0			99	869	855	99	516	501
Pseudomonadata	Gammaproteobacteria	Pasteurellales	Pasteurellaceae	Haemophilus parainfluenzae	729	17	17	637	626	5	1176	1172	0			0			0			17	875	867	17	514	508
Pseudomonadata	Gammaproteobacteria	Enterobacterales	Hafniaceae	Hafnia alvei	569	6	6	830	828	0			0			0			0			6	1043	1036	6	514	511
Campylobacterota	Epsilonproteobacteria	Campylobacterales	Helicobacteraceae	Helicobacter pylori	210	370	0			0			0			0			0			367	207	179	0
Pseudomonadata	Gammaproteobacteria	Enterobacterales	Enterobacteriaceae	Klebsiella aerogenes	548	46	46	1021	550	0			0			0			0			46	1160	525	46	555	216
Pseudomonadata	Gammaproteobacteria	Enterobacterales	Enterobacteriaceae	Klebsiella oxytoca	571	46	46	993	985	0			0			0			0			46	1164	1145	46	546	538
Pseudomonadata	Gammaproteobacteria	Enterobacterales	Enterobacteriaceae	Klebsiella pneumoniae	573	1967	1962	1001	348	0			0			0			0			1962	1165	305	1960	551	200
Pseudomonadata	Gammaproteobacteria	Enterobacterales	Enterobacteriaceae	Kluyvera ascorbata	51288	1	1	1008	1008	0			0			0			0			1	1178	1178	1	535	535
Pseudomonadata	Gammaproteobacteria	Legionellales	Legionellaceae	Legionella pneumophila	446	120	0			0			116	210	170	0			0			0			0
Spirochaetota	Spirochaetia	Leptospirales	Leptospiraceae	Leptospira borgpetersenii	174	42	0			0			0			0			0			0			0
Spirochaetota	Spirochaetia	Leptospirales	Leptospiraceae	Leptospira interrogans	173	72	0			0			0			0			0			0			0
Spirochaetota	Spirochaetia	Leptospirales	Leptospiraceae	Leptospira kirschneri	29507	8	0			0			0			0			0			0			0
Spirochaetota	Spirochaetia	Leptospirales	Leptospiraceae	Leptospira noguchii	28182	20	0			0			0			0			0			0			0
Spirochaetota	Spirochaetia	Leptospirales	Leptospiraceae	Leptospira santarosai	28183	4	0			0			0			0			0			0			0
Spirochaetota	Spirochaetia	Leptospirales	Leptospiraceae	Leptospira weilii	28184	8	0			0			0			0			0			0			0
Bacillota	Bacilli	Bacillales	Listeriaceae	Listeria monocytogenes	1639	318	0			0			314	517	478	0			314	333	325	0			0
Pseudomonadata	Gammaproteobacteria	Moraxellales	Moraxellaceae	Moraxella catarrhalis	480	12	0			0			0			0			0			0			0
Pseudomonadata	Gammaproteobacteria	Enterobacterales	Morganellaceae	Morganella morganii	582	53	53	823	746	0			0			0			0			53	971	546	53	518	263
Actinomycetota	Actinomycetes	Mycobacteriales	Mycobacteriaceae	Mycobacterium avium	1764	43	0			0			0			0			0			0			0
Actinomycetota	Actinomycetes	Mycobacteriales	Mycobacteriaceae	Mycobacterium intracellulare	1767	41	0			0			0			0			0			0			0
Actinomycetota	Actinomycetes	Mycobacteriales	Mycobacteriaceae	Mycobacterium leprae	1769	3	0			0			0			0			0			0			0
Actinomycetota	Actinomycetes	Mycobacteriales	Mycobacteriaceae	Mycobacterium tuberculosis	1773	356	0			0			0			0			0			0			0
Actinomycetota	Actinomycetes	Mycobacteriales	Mycobacteriaceae	Mycobacterium ulcerans	1809	6	0			0			0			0			0			0			0
Mycoplasmatota	Mollicutes	Mycoplasmatales	Mycoplasmataceae	Mycoplasma leachii	2105	1	0			0			0			0			0			0			0
Mycoplasmatota	Mollicutes	Mycoplasmatales	Mycoplasmataceae	Mycoplasma mycoides	2102	50	0			0			0			0			0			0			0
Mycoplasmatota	Mollicutes	Mycoplasmatales	Mycoplasmataceae	Mycoplasma putrefaciens	2123	3	0			0			0			0			0			0			0
Pseudomonadata	Betaproteobacteria	Neisseriales	Neisseriaceae	Neisseria gonorrhoeae	485	144	0			0			0			0			0			0			0
Pseudomonadata	Betaproteobacteria	Neisseriales	Neisseriaceae	Neisseria meningitidis	487	127	0			0			0			0			0			0			0
Pseudomonadata	Gammaproteobacteria	Pasteurellales	Pasteurellaceae	Pasteurella multocida	747	138	135	631	151	0			0			0			0			137	853	481	137	511	269
Pseudomonadata	Gammaproteobacteria	Enterobacterales	Enterobacteriaceae	Plesiomonas shigelloides	703	5	4	813	813	0			0			0			0			4	1008	1007	4	543	540
Pseudomonadata	Gammaproteobacteria	Enterobacterales	Morganellaceae	Proteus mirabilis	584	106	106	820	806	0			106	191	191	0			0			106	940	937	106	508	506
Pseudomonadata	Gammaproteobacteria	Enterobacterales	Morganellaceae	Proteus vulgaris	585	11	11	815	811	0			11	194	189	0			0			11	937	931	11	511	508
Pseudomonadata	Gammaproteobacteria	Enterobacterales	Morganellaceae	Providencia stuartii	588	21	20	841	811	0			1	187	187	0			0			20	972	944	20	511	506
Pseudomonadata	Gammaproteobacteria	Pseudomonadales	Pseudomonadaceae	Pseudomonas aeruginosa	287	656	0			0			0			0			0			0			0
Pseudomonadata	Gammaproteobacteria	Pseudomonadales	Pseudomonadaceae	Pseudomonas fluorescens	294	34	0			0			1	181	181	0			0			0			0
Pseudomonadata	Alphaproteobacteria	Rickettsiales	Rickettsiaceae	Rickettsia rickettsii	783	16	0			0			0			0			0			0			0
Pseudomonadata	Gammaproteobacteria	Enterobacterales	Enterobacteriaceae	Salmonella bongori	54736	12	12	1006	560	0			0			0			0			12	1189	1184	12	548	538
Pseudomonadata	Gammaproteobacteria	Enterobacterales	Enterobacteriaceae	Salmonella enterica	28901	1974	1837	1011	171	0			0			0			0			1838	1202	201	1825	548	266
Pseudomonadata	Gammaproteobacteria	Enterobacterales	Enterobacteriaceae	Salmonella enterica subsp. arizonae	59203	8	8	1010	818	0			0			0			0			8	1202	1184	8	538	532
Pseudomonadata	Gammaproteobacteria	Enterobacterales	Enterobacteriaceae	Salmonella enterica subsp. diarizonae	59204	16	16	1010	1004	0			0			0			0			16	1202	1199	16	537	535
Pseudomonadata	Gammaproteobacteria	Enterobacterales	Enterobacteriaceae	Salmonella enterica subsp. enterica serovar Pullorum	605	5	5	1000	977	0			0			5	154	154	0			5	1195	1195	7	540	540
Pseudomonadata	Gammaproteobacteria	Enterobacterales	Enterobacteriaceae	Salmonella enterica subsp. enterica serovar Typhi	90370	125	125	523	523	0			0			0			0			125	1192	1191	125	538	537
Pseudomonadata	Gammaproteobacteria	Enterobacterales	Enterobacteriaceae	Salmonella enterica subsp. enterica serovar Typhimurium	90371	350	219	1009	503	0			0			0			0			219	1199	775	219	542	371
Pseudomonadata	Gammaproteobacteria	Enterobacterales	Enterobacteriaceae	Salmonella enterica subsp. houtenae	59205	5	5	1006	1000	0			0			0			0			5	1194	1189	5	548	532
Pseudomonadata	Gammaproteobacteria	Enterobacterales	Enterobacteriaceae	Salmonella enterica subsp. salamae	59202	14	14	1008	889	0			0			0			0			14	1201	677	14	539	275
Pseudomonadata	Gammaproteobacteria	Enterobacterales	Enterobacteriaceae	Salmonella enterica subsp. VII	59208	2	2	1005	1003	0			0			0			0			2	1193	1188	2	548	544
Pseudomonadata	Gammaproteobacteria	Enterobacterales	Yersiniaceae	Serratia liquefaciens	614	8	8	853	850	0			1	199	199	0			0			8	1071	1065	8	534	530
Pseudomonadata	Gammaproteobacteria	Enterobacterales	Yersiniaceae	Serratia marcescens	615	136	134	875	847	0			0			0			0			135	1080	993	135	533	470
Pseudomonadata	Gammaproteobacteria	Enterobacterales	Enterobacteriaceae	Shigella boydii	621	15	15	1097	1094	0			0			0			0			15	1306	842	15	556	382
Pseudomonadata	Gammaproteobacteria	Enterobacterales	Enterobacteriaceae	Shigella dysenteriae	622	26	26	1097	1088	0			0			0			0			26	1308	706	25	559	542
Pseudomonadata	Gammaproteobacteria	Enterobacterales	Enterobacteriaceae	Shigella flexneri	623	106	106	1102	887	0			0			0			0			106	1307	772	106	556	285
Pseudomonadata	Gammaproteobacteria	Enterobacterales	Enterobacteriaceae	Shigella sonnei	624	47	47	1102	1095	0			0			0			0			47	1305	1300	47	556	554
Bacillota	Bacilli	Bacillales	Staphylococcaceae	Staphylococcus aureus	1280	1539	1534	164	154	0			0			1531	479	201	1537	322	189	0			0
Bacillota	Bacilli	Bacillales	Staphylococcaceae	Staphylococcus epidermidis	1282	151	0			0			0			0			151	311	304	0			0
Bacillota	Bacilli	Bacillales	Staphylococcaceae	Staphylococcus saprophyticus	29385	17	0			0			0			0			17	320	315	4	171	170	0
Bacillota	Bacilli	Bacillales	Staphylococcaceae	Staphylococcus warnerii	1292	11	7	155	152	0			0			11	433	300	11	326	321	9	157	152	0
Pseudomonadata	Gammaproteobacteria	Xanthomonadales	Xanthomonadaceae	Stenotrophomonas maltophilia	40324	81	0			0			0			0			0			0			0
Bacillota	Bacilli	Lactobacillales	Streptococcaceae	Streptococcus agalactiae	1311	138	0			0			134	1405	548	0			110	266	151	138	556	256	138	980	441
Bacillota	Bacilli	Lactobacillales	Streptococcaceae	Streptococcus dysgalactiae	1334	41	0			0			40	891	877	0			0			21	560	401	21	926	699
Bacillota	Bacilli	Lactobacillales	Streptococcaceae	Streptococcus mitis	28037	10	0			0			0			0			0			0			0
Bacillota	Bacilli	Lactobacillales	Streptococcaceae	Streptococcus mutans	1309	25	0			0			0			25	741	389	25	277	268	0			0
Bacillota	Bacilli	Lactobacillales	Streptococcaceae	Streptococcus parasuis	1501662	11	0			0			0			11	818	433	0			5	561	558	5	1268	1253
Bacillota	Bacilli	Lactobacillales	Streptococcaceae	Streptococcus pneumoniae	1313	151	0			0			0			0			0			0			0
Bacillota	Bacilli	Lactobacillales	Streptococcaceae	Streptococcus pyogenes	1314	266	0			0			266	846	567	0			0			0			0
Bacillota	Bacilli	Lactobacillales	Streptococcaceae	Streptococcus sanguinis	1305	8	0			0			0			8	1307	1269	0			8	553	546	8	1063	1043
Bacillota	Bacilli	Lactobacillales	Streptococcaceae	Streptococcus suis	1307	131	0			0			130	784	472	129	824	616	0			130	567	424	130	1579	907
Bacillota	Bacilli	Lactobacillales	Streptococcaceae	Streptococcus thermophilus	1308	87	0			0			0			49	728	360	87	271	160	87	515	159	86	877	248
Spirochaetota	Spirochaetia	Spirochaetales	Treponemataceae	Treponema pallidum	160	13	0			13	578	578	0			0			0			0			0
Pseudomonadata	Gammaproteobacteria	Vibrionales	Vibrionaceae	Vibrio cholerae	666	221	112	733	359	109	216	195	0			0			0			112	914	362	110	539	531
Pseudomonadata	Gammaproteobacteria	Enterobacterales	Yersiniaceae	Yersinia enterocolitica	630	23	23	853	519	0			0			0			0			23	1055	1046	23	525	517
Pseudomonadata	Gammaproteobacteria	Enterobacterales	Yersiniaceae	Yersinia intermedia	631	8	8	847	845	0			0			0			0			8	1045	1044	8	526	523
Pseudomonadata	Gammaproteobacteria	Enterobacterales	Yersiniaceae	Yersinia pestis	632	56	56	426	327	0			0			0			0			56	1042	726	56	527	384
Pseudomonadata	Gammaproteobacteria	Enterobacterales	Yersiniaceae	Yersinia pseudotuberculosis	633	25	25	825	427	0			0			0			0			25	1043	1040	25	529	526
