# Supplementary material for: Genomic Distribution of ushA-like Genes in Bacteria: Comparison to cpdB-like Genes
Source: Genes (Basel). 2023 Aug 20;14(8):1657. doi: 10.3390/genes14081657 (PMC10454023; doi:10.3390/genes14081657)
Supplement: Supplementary file 1 [file genes-14-01657-s001.zip › Table S7.xlsx]

## Sheet: Hoja1
Alphabetical lists of taxa analyzed
Phyla (Tables 3 and S1)	Taxon ID		Classes (Tables 4 and S2)	Taxon ID		Orders (Tables 5 and S3)	Taxon ID		Families (Tables 6 and S4)	Taxon ID		Genera (Tables 7 and S5)	Taxon ID
Abditibacteriota	2109258		Acidimicrobiia	84992		Acholeplasmatales	186329		Acetobacteraceae	433		Aceticella	3051499
Acidobacteriota	57723		Acidithiobacillia	1807140		Acidaminococcales	1843488		Acetomicrobiaceae	3029086		Acetilactobacillus	2767874
Actinomycetota	201174		Actinomycetes	1760		Acidiferrobacterales	1692040		Acidilutibacteraceae	2992717		Acetoanaerobium	186831
Aquificota	200783		Alphaproteobacteria	28211		Acidimicrobiales	84993		Acidimicrobiaceae	84994		Acetobacter	434
Armatimonadota	67819		Anaerolineae	292625		Acidothermales	1643683		Actinomycetaceae	2049		Achromobacter	222
Atribacterota	67818		Ardenticatenia	1382928		Actinomycetales	2037		Actinopolymorphaceae	2805400		Acidovorax	12916
Bacillota	1239		Armatimonadia	1042312		Actinopolysporales	622450		Aerococcaceae	186827		Acinetobacter	469
Bacteroidota	976		Bacilli	91061		Aeromonadales	135624		Aeromonadaceae	84642		Actinobacillus	713
Balneolota	1936987		Bacteroidia	200643		Alteromonadales	135622		Aestuariirhabdaceae	2717330		Actinocatenispora	390988
Bdellovibrionota	3018035		Betaproteobacteria	28216		Anaeroplasmatales	186332		Aestuariivirgaceae	2650922		Actinomadura	1988
Caldisericota	67814		Caldilineae	475962		Ardenticatenales	1382929		Afifellaceae	2829802		Actinoplanes	1865
Calditrichota	1930617		Chitinispirillia	1860136		Bacillales	1385		Ahrensiaceae	2829814		Actinosynnema	40566
Campylobacterota	29547		Chitinivibrionia	296141		Bacteroidales	171549		Alcaligenaceae	506		Aerococcus	1375
Chlamydiota	204428		Chitinophagia	1853228		Bifidobacteriales	85004		Alcanivoracaceae	224372		Aeromonas	642
Chlorobiota	1090		Chloroflexia	32061		Brachyspirales	1643686		Algiphilaceae	1266054		Aerosticca	2707020
Chloroflexota	200795		Chthonomonadetes	1077257		Bradymonadales	1779134		Alicyclobacillaceae	186823		Agarivorans	261825
Chrysiogenota	200938		Clostridia	186801		Brevinematales	1643687		Alsobacteraceae	2792775		Aggregatibacter	416916
Coprothermobacterota	2138240		Coriobacteriia	84998		Burkholderiales	80840		Alterococcaeae	3056375		Agrobacterium	357
Cyanobacteriota	1117		Cyanophyceae	3028117		Campylobacterales	213849		Alteromonadaceae	72275		Alcanivorax	59753
Deferribacterota	200930		Cytophagia	768503		Cardiobacteriales	135615		Aminiphilaceae	3029090		Algicella	3050722
Deinococcota	1297		Deferribacteres	68337		Catenulisporales	414714		Aminithiophilaceae	3029085		Aliamphritea	3018276
Delta/epsilon subvidisions	68525		Deferrisomatia	3031652		Caulobacterales	204458		Aminobacteriaceae	3029087		Alicyclobacillus	29330
Dictyoglomota	68297		Dehalococcoidia	301297		Cellvibrionales	1706369		Amorphaceae	2685818		Aliivibrio	511678
Elusimicrobiota	74152		Deinococci	188787		Chromatiales	135613		Anaeromyxobacteraceae	1524215		Alkalihalobacillus	2675234
Fibrobacterota	65842		Deltaproteobacteria	28221		Chroococcales	1118		Anaerovoracaceae	3030910		Alkaliphilus	114627
Fusobacteriota	32066		Desulfarculia	3031646		Chroococcidiopsidales	1890505		Ancalomicrobiaceae	2172021		Alloalcanivorax	3020832
Gemmatimonadota	142182		Desulfobaccia	3031647		Cryptosporangiales	2495577		Antricoccaceae	2805401		Allobacillus	1400133
Ignavibacteriota	1134404		Desulfobacteria	3024418		Deferribacterales	191393		Aphanizomenonaceae	1892259		Allochromatium	85072
Kiritimatiellota	134625		Desulfobulbia	3031451		Dehalococcoidales	1202465		Aquichromatiaceae	2877848		Allomeiothermus	2935559
Lentisphaerota	256845		Desulfomonilia	3031650		Dehalogenimonas	670486		Archangiaceae	39		Allorhizobium	78526
Mycoplasmatota	544448		Desulfovibrionia	3031449		Deinococcales	118964		Arcobacteraceae	2808963		Altererythrobacter	361177
Myxococcota	2818505		Desulfurellia	3031853		Desertifilales	3039989		Aristaeellaceae	3046368		Alysiella	194195
Nitrospinota	1293497		Desulfuromonadia	3031651		Desulfatiglandales	3024414		Aurantimonadaceae	255475		Amphibacillus	29331
Nitrospirota	40117		Dictyoglomia	203486		Desulfobacterales	213118		Azonexaceae	2008795		Amycolatopsis	1813
Planctomycetota	203682		Dissulfuribacteria	3031452		Desulfobulbales	3024411		Azospirillaceae	2829815		Amylolactobacillus	2767876
Pseudomonadota	1224		Epsilonproteobacteria	3031852		Desulfovibrionales	213115		Bacillaceae	186817		Anaerobacillus	704093
Rhodothermota	1853220		Erysipelotrichia	526524		Desulfuromonadales	69541		Bacteroidaceae	815		Anaerocolumna	1843210
Spirochaetota	203691		Fibrobacteria	204430		Egibacterales	1747768		Baekduiaceae	2600303		Anaeromicropila	3024823
Synergistota	508458		Fimbriimonadia	1663419		Egicoccales	1755823		Balneatrichaceae	2301193		Anaeropeptidivorans	2997360
Thermodesulfobacteriota	200940		Flavobacteriia	117743		Emcibacterales	2066490		Balneicellaceae	1903335		Anaerotruncus	244127
Thermomicrobiota	3027942		Fusobacteriia	203490		Enterobacterales	91347		Barnesiellaceae	2005519		Aneurinibacillus	55079
Thermotogota	200918		Gammaproteobacteria	1236		Entomoplasmatales	186328		Bartonellaceae	772		Anoxybacillus	150247
Verrucomicrobiota	74201		Gemmatimonadetes	219685		Erysipelotrichales	526525		Beijerinckiaceae	45404		Apilactobacillus	2767877
			Hydrogenophilalia	2008785		Eubacteriales	186802		Beutenbergiaceae	125316		Aquibium	2911176
			Ignavibacteria	795747		Euzebyales	908621		Bianqueaceae	2944142		Aquirhabdus	2824158
			Ktedonobacteria	388447		Ferritrophicales	713634		Blastochloridaceae	2831090		Archangium	47
			Limnochordia	1676648		Ferrovales	1442155		Bogoriellaceae	145358		Arcobacter	28196
			Longimicrobiia	1804991		Fimbriimonadales	1663425		Borreliaceae	1643685		Arsenicicoccus	267408
			Methylacidiphilae	1955630		Frankiales	85013		Borziaceae	1892250		Arsenophonus	637
			Mollicutes	31969		Fusobacteriales	203491		Boseaceae	2831100		Arthrobacter	1663
			Mycoplasmoidales	2790996		Futianiales	3016346		Brachyspiraceae	143786		Atlantibacter	1903434
			Myxococcia	32015		Gaiellales	1154584		Breoghaniaceae	2831104		Aurantiacibacter	2800681
			Negativicutes	909932		Gemmatimonadales	219686		Brevibacteriaceae	85019		Aurantimonas	182269
			Nitriliruptoria	908620		Geobacterales	3031668		Breznakiellaceae	2951104		Aureimonas	414371
			Nitrospiria	203693		Geodermatophilales	1643682		Brucellaceae	118882		Austwickia	1184606
			Opitutae	414999		Gloeobacterales	307595		Bruguierivoracaceae	2812006		Avibacterium	292486
			Polyangia	3031711		Gloeomargaritales	1955042		Budviciaceae	1903416		Azoarcus	12960
			Rubrobacteria	84995		Glycomycetales	85014		Burkholderiaceae	119060		Bacillus	1386
			Saprospiria	1937959		Halanaerobiales	53433		Caldicoprobacteraceae	715221		Bacteroides	816
			Spartobacteria	134549		Haliangiales	3031714		Calditerrivibrionaceae	2945021		Baekduia	2600304
			Sphingobacteriia	117747		Haloplasmatales	471822		Calotrichaceae	2661849		Barnesiella	397864
			Spirochaetia	203692		Holosporales	1921002		Campylobacteraceae	72294		Basfia	697331
			Synergistia	649775		Hyphomicrobiales	356		Capsosiraceae	1892262		Beggiatoa	1021
			Syntrophia	3031648		Hyphomonadales	2800060		Carbonactinosporaceae	2864377		Bisgaardia	109471
			Syntrophobacteria	3024408		Ignavibacteriales	795748		Cardiobacteriaceae	868		Blastococcus	38501
			Syntrophorhabdia	3031649		Immundisolibacterales	1934945		Carnobacteriaceae	186828		Bombilactobacillus	2767878
			Tepidiformia	2682225		Iodidimonadales	2066484		Cellulomonadaceae	85016		Bordetella	517
			Terrimicrobiia	2762271		Jatrophihabitantales	2805415		Cellulosilyticaceae	3018741		Bosea	85413
			Thermodesulfobacteria	67799		Jiangellales	1217098		Cellvibrionaceae	1706371		Brachyspira	29521
			Thermodesulfovibrionia	2811502		Kangiellales	2887327		Chelatococcaceae	2036754		Bradyrhizobium	374
			Thermoflexia	1495646		Kineosporiales	622452		Chlorogloeopsidaceae	1892261		Brenneria	71655
			Thermoleophilia	1497346		Kitasatosporales	85011		Christensenellaceae	990719		Brevibacillus	55080
			Thermotogae	188708		Koleobacterales	2786987		Chromatiaceae	1046		Brevibacterium	1696
			Tissierellia	1737404		Kopriimonadales	343329		Chromobacteriaceae	1499392		Breznakiella	2845254
			Verrucomicrobiae	203494		Kordiimonadales	362534		Clostridiaceae	31979		Brucepastera	2967962
			Zetaproteobacteria	580370		Kosmotogales	1643946		Cohaesibacteraceae	655351		Burkholderia	32008
						Lactobacillales	186826		Coleofasciculaceae	1892251		Caldanaerobacter	249529
						Legionellales	118969		Colwelliaceae	267889		Caldichromatium	2828366
						Leptospirales	1643688		Comamonadaceae	80864		Caldimonas	196013
						Magnetococcales	1191478		Coprobacillaceae	2810280		Calothrix	1186
						Maricaulales	2800059		Corynebacteriaceae	1653		Caminibacter	191301
						Marinilabiliales	1970189		Coxiellaceae	118968		Campylobacter	194
						Mesoaciditogales	1769716		Crenotrichaceae	89377		Carboxydothermus	129957
						Methylococcales	135618		Cyanomargaritaceae	1982354		Carnobacterium	2747
						Micrococcales	85006		Cyanothecaceae	1892249		Cedecea	158483
						Micromonosporales	85008		Dapisostemonaceae	1914257		Celeribacter	875170
						Micropepsales	1921567		Deferribacteraceae	191394		Cereibacter	1653176
						Miltoncostaeales	2843198		Deferrivibrionaceae	2930104		Chania	1745211
						Minwuiales	2493627		Defluviitaleaceae	1185407		Chitinibacter	230666
						Moorellales	3039167		Deinococcaceae	183710		Chitinimonas	240411
						Moraxellales	2887326		Demequinaceae	1042322		Chitinolyticbacter	1055692
						Motilibacterales	2793120		Dermabacteraceae	85020		Chondromyces	50
						Mycobacteriales	85007		Dermacoccaceae	145357		Chromobacterium	535
						Mycoplasmatales	2085		Dermatophilaceae	85018		Ciceribacter	1648508
						Myxococcales	29		Desulfallaceae	2867375		Citrobacter	544
						Nakamurellales	1643684		Desulfatibacillaceae	3031627		Clavibacter	1573
						Nannocystales	3031713		Desulfatirhabdiaceae	3031625		Clostridioides	1870884
						Natranaerobiales	485256		Desulfitobacteriaceae	2937909		Clostridium	1485
						Nautiliales	235899		Desulfoarculaceae	213122		Cobetia	204286
						Neisseriales	206351		Desulfobacteraceae	213119		Cohnella	329857
						Nevskiales	1775403		Desulfobacteriaceae	3023783		Collimonas	202907
						Nitriliruptorales	596497		Desulfobulbaceae	213121		Comamonas	283
						Nitrosomonadales	32003		Desulfocapsaceae	2886822		Companilactobacillus	2767879
						Nitrospirales	189778		Desulfococcaceae	2931039		Conchiformibius	334107
						Nodosilineales	3039985		Desulfocucumaceae	3023805		Coprobacter	1348911
						Nostocales	1161		Desulfofabaceae	2904606		Corallococcus	83461
						Oceanospirillales	135619		Desulfohalobiaceae	213117		Corynebacterium	1716
						Opitutales	415000		Desulfolunaceae	3031622		Crassaminicella	1848399
						Orbales	1240482		Desulfomicrobiaceae	213116		Croceicoccus	1295327
						Oscillatoriales	1150		Desulfonatronaceae	224380		Cronobacter	413496
						Parvularculales	255473		Desulfonatronovibrionaceae	3031459		Cupriavidus	106589
						Pasteurellales	135625		Desulfonauticaceae	2956789		Cutibacterium	1912216
						Petrotogales	1643947		Desulfoplanaceae	3031458		Cystobacter	42
						Pleurocapsales	52604		Desulforegulaceae	3031623		Cytobacillus	2675230
						Polyangiales	3031712		Desulfosalsimonadaceae	2904714		Dactylosporangium	35753
						Procabacteriales	224468		Desulfosarcinaceae	3031624		Dechloromonas	73029
						Propionibacteriales	85009		Desulfosudaceae	2904715		Deefgea	400947
						Pseudanabaenales	2881377		Desulfotomaculaceae	2937910		Defluviitoga	1511648
						Pseudomonadales	72274		Desulfovibrionaceae	194924		Deinococcus	1298
						Pseudonocardiales	85010		Desulfurivibrionaceae	3024422		Delftia	80865
						Puniceicoccales	415001		Desulfuromonadaceae	213421		Dermabacter	36739
						Rhodobacterales	204455		Dethiosulfovibrionaceae	3029088		Dermatophilus	1862
						Rhodocyclales	206389		Devosiaceae	2831106		Desulfobulbus	893
						Rhodospirillales	204441		Dietziaceae	85029		Desulfomicrobium	898
						Rhodothalassiales	1544799		Dysgonomonadaceae	2005520		Desulforapulum	2904687
						Rickettsiales	766		Echinimonadaceae	3046600		Desulfosarcina	2299
						Rubrobacterales	84996		Ectothiorhodospiraceae	72276		Desulfosediminicola	2886823
						Salsipaludibacterales	2917696		Elioraeaceae	2690195		Desulfosporosinus	79206
						Selenomonadales	909929		Endozoicomonadaceae	2066474		Desulfovibrio	872
						Sneathiellales	510684		Enterobacteriaceae	543		Devosia	46913
						Solirubrobacterales	588673		Enterococcaceae	81852		Diaphorobacter	238749
						Sphingomonadales	204457		Erwiniaceae	1903409		Dickeya	204037
						Spirochaetales	136		Erysipelotrichaceae	128827		Dinoroseobacter	309512
						Spirulinales	1890443		Erythrobacteraceae	335929		Dokdonella	323413
						Sporichthyales	2495578		Eubacteriaceae	186806		Duganella	75654
						Streptosporangiales	85012		Fastidiosibacteraceae	2056687		Duncaniella	2518495
						Synechococcales	1890424		Feifaniaceae	2944141		Dyella	231454
						Synergistales	649776		Ferrimonadaceae	267892		Edwardsiella	635
						Syntrophobacterales	213462		Fervidobacteriaceae	1643950		Effusibacillus	1502725
						Thermales	68933		Fimbriimonadaceae	1663426		Endozoicomonas	305899
						Thermoanaerobacterales	68295		Flexistipitaceae	2945022		Ensifer	106591
						Thermodesulfobacteriales	188710		Fluviibacteraceae	2808923		Enterobacter	547
						Thermoleophilales	588674		Fortieaceae	1892264		Enterococcus	1350
						Thermosediminibacterales	2770089		Francisellaceae	34064		Entomospira	2834378
						Thermostichales	2881383		Fusobacteriaceae	203492		Ephemeroptericola	2680021
						Thermotogales	2419		Gallionellaceae	90627		Erwinia	551
						Thiotrichales	72273		Geitleriaceae	2509018		Erysipelothrix	1647
						Tissierellales	1737405		Geminicoccaceae	2066434		Escherichia	561
						Trueperales	2762275		Gemmatimonadaceae	219687		Eubacterium	1730
						Veillonellales	1843489		Geoalkalibacteraceae	3031665		Evansella	2837485
						Vibrionales	135623		Geobacteraceae	213422		Falsihalocynthiibacter	2854182
						Xanthomonadales	135614		Geodermatophilaceae	85030		Ferribacterium	88875
									Geopsychrobacteraceae	3031659		Ferrimonas	44011
									Geothermobacteraceae	3031664		Fervidibacillus	3033930
									Geovibrionaceae	2945019		Fervidobacterium	2422
									Gloeotrichiaceae	1892265		Flaviflexus	1522056
									Godleyaceae	1892260		Flavonifractor	946234
									Gomontiellaceae	1892255		Frateuria	70411
									Gordoniaceae	85026		Frederiksenia	1649317
									Gottschalkiaceae	2042895		Frigidibacter	1775705
									Gracilibacteraceae	541019		Frischella	1335631
									Granulosicoccaceae	449719		Fructilactobacillus	2767881
									Hafniaceae	1903412		Fructobacillus	559173
									Hahellaceae	224379		Fusobacterium	848
									Halanaerobiaceae	972		Gemmatimonas	173479
									Halarsenatibacteraceae	3046411		Gemmobacter	204456
									Halieaceae	1706372		Geobacillus	129337
									Halobacteroidaceae	53434		Geodermatophilus	1860
									Halomonadaceae	28256		Georgenia	154116
									Halothermotrichaceae	3046412		Georhizobium	2661800
									Halothiobacillaceae	255526		Geosporobacter	390805
									Hapalosiphonaceae	1892263		Gibbsiella	929812
									Helicobacteraceae	72293		Gilliamella	1193503
									Heliobacteriaceae	31984		Gracilibacillus	74385
									Heteroscytonemataceae	2507943		Gracilinema	2951106
									Homoeotrichaceae	1892253		Granulicatella	117563
									Hoyosellaceae	3040680		Granulosicoccus	437504
									Hydrogenimonadaceae	292630		Gudongella	2692382
									Hyphomicrobiaceae	45401		Gymnodinialimonas	2937410
									Hyphomonadaceae	69657		Gynuella	1445504
									Iamiaceae	633392		Haemophilus	724
									Idiomarinaceae	267893		Hafnia	568
									Ignatzschineriaceae	3018589		Halalkalibacter	2893056
									Ignavibacteriaceae	795749		Halanaerobium	2330
									Ilumatobacteraceae	2448023		Halobacillus	45667
									Intrasporangiaceae	85021		Halobacteroides	42417
									Jatrophihabitantaceae	2805416		Halocella	46466
									Jonesiaceae	85022		Hathewaya	1769729
									Kaistiaceae	2831111		Helicobacter	209
									Kiloniellaceae	597359		Herbinix	1663717
									Kineosporiaceae	83778		Heyndrickxia	2837504
									Kribbellaceae	2726069		Horticoccus	2986286
									Kytococcaceae	2805426		Hydrocarboniclastica	2650549
									Labilitrichaceae	1524216		Ideonella	36862
									Lachnospiraceae	186803		Idiomarina	135575
									Lactobacillaceae	33958		Inhella	644355
									Laspinemataceae	2815311		Intrasporangium	53357
									Lawsonellaceae	2805586		Iocasia	2899804
									Legionellaceae	444		Iodobacter	32014
									Lentimicrobiaceae	1840213		Isoptericola	254250
									Leptotrichiaceae	1129771		Janibacter	53457
									Lichenibacteriaceae	2714749		Janthinobacterium	29580
									Lichenihabitantaceae	2723775		Jatrophihabitans	1434010
									Listeriaceae	186820		Jejubacter	2815296
									Litorivicinaceae	449732		Jeotgalibaca	1470540
									Mabikibacteraceae	2029878		Jeotgalibacillus	157226
									Maliibacteriaceae	3047432		jiella	1775688
									Marinobacteraceae	2887365		Kibdelosporangium	2029
									Melioribacteraceae	1334117		Kineococcus	33981
									Methylobacteriaceae	119045		Kingella	32257
									Methylococcaceae	403		Kitasatospora	2063
									Methylocystaceae	31993		Klebsiella	570
									Methylophilaceae	32011		Kluyvera	579
									Methylothermaceae	1486721		Kosakonia	1330547
									Microbacteriaceae	85023		Kroppenstedtia	1274351
									Microbulbiferaceae	1706373		Kutzneria	43356
									Micrococcaceae	1268		Labrenzia	478070
									Microcoleaceae	1892252		Lachnoclostridium	1506553
									Micromonosporaceae	28056		Lacticaseibacillus	2759736
									Microthrixaceae	1798913		Lactiplantibacillus	2767842
									Miltoncostaeaceae	2843199		Lactobacillus	1578
									Moraxellaceae	468		Lactococcus	1357
									Morganellaceae	1903414		Latilactobacillus	2767885
									Moritellaceae	267891		Leadbettera	2951107
									Mucispirillaceae	2945020		Leclercia	83654
									Muribaculaceae	2005473		Lederbergia	2804231
									Mycobacteriaceae	1762		Legionella	445
									Mycoplasmataceae	2092		Leisingera	191028
									Myxococcaceae	31		Lelliottia	1330545
									Natronospirillaceae	2813859		Lentibacillus	175304
									Nautiliaceae	224467		Lentilactobacillus	2767893
									Neisseriaceae	481		Lentzea	165301
									Neomegalonemataceae	2814874		Leptotrichia	32067
									Nevskiaceae	568386		Leuconostoc	1243
									Nitratiruptoraceae	2795691		Levilactobacillus	2767886
									Nitrobacteraceae	41294		Lichenicola	2804525
									Nitrosomonadaceae	206379		Limosilactobacillus	2742598
									Nitrospiraceae	189779		Litorilituus	1407056
									Nocardiaceae	85025		Loigolactobacillus	2767889
									Nocardioidaceae	85015		Luteibacter	242605
									Nocardiopsaceae	83676		Luteipulveratus	745364
									Nostocaceae	1162		Lysinibacillus	400634
									Notoacmeibacteraceae	2024981		Macrococcus	69965
									Oceanospirillaceae	135620		Malaciobacter	2321114
									Odoribacteraceae	1853231		Mammaliicoccus	2803850
									Oleiphilaceae	191033		Mangrovibacillus	2920444
									Opitutaceae	134623		Mannheimia	75984
									Orbaceae	1240483		Marichromatium	85076
									Ornithinimicrobiaceae	2805590		Marinagarivorans	1792291
									Oscillatoriaceae	1892254		Marinitoga	160798
									Oscillospiraceae	216572		Marinomonas	28253
									Ostreibacteriaceae	2856854		Martelella	293088
									Oxalobacteraceae	75682		Massilia	149698
									Paenibacillaceae	186822		Megasphaera	906
									Paludibacteraceae	2005523		Meiothermus	65551
									Paracoccaceae	31989		Melittangium	44
									Parvibaculaceae	2813035		Mesorhizobium	68287
									Pasteurellaceae	712		Metabacillus	2675233
									Pasteuriaceae	538998		Methylocaldum	73778
									Pectobacteriaceae	1903410		Methylococcus	413
									Pelobacteraceae	3024405		Methylomagnum	1760987
									Peptococcaceae	186807		Methylomonas	416
									Peptoniphilaceae	1570339		Methylomusa	2093783
									Peptostreptococcaceae	186804		Microbacterium	33882
									Perlucidibacaceae	2887331		Microbulbifer	48073
									Petrotogaceae	1643949		Micromonospora	1873
									Phaselicystidaceae	651809		Microvirga	186650
									Phreatobacteraceae	2843305		Miltoncostaea	2843200
									Phyllobacteriaceae	69277		Mixta	2100764
									Piscirickettsiaceae	135616		Modestobacter	88138
									Planococcaceae	186818		Moraxella	475
									Pleioneaceae	2823145		Morganella	581
									Pleomorphomonadaceae	2843308		Muribaculum	1918540
									Polyangiaceae	49		Mycoplasmopsis	2767358
									Porphyromonadaceae	171551		Myxococcus	32
									Porticoccaceae	1706374		Neisseria	482
									Prevotellaceae	171552		Neorhizobium	1525371
									Promicromonosporaceae	85017		Neotabrizicola	2946607
									Propionibacteriaceae	31957		Neptunomonas	75687
									Propylenellaceae	2814901		Nicoliella	2978367
									Proteinivoraceae	1491775		Nitratireductor	245876
									Pseudoalteromonadaceae	267888		Nitrogeniibacter	2891294
									Pseudomonadaceae	135621		Nitrospira	1234
									Pseudonocardiaceae	2070		Niveibacterium	1769726
									Pseudoxanthobacteraceae	2844374		Nocardia	1817
									Psittacicellaceae	2873895		Nocardioides	1839
									Psychromonadaceae	267894		Nonomuraea	83681
									Pumilibacteraceae	2941492		Nosocomiicoccus	489909
									Rarobacteraceae	145359		Novibacillus	1677050
									Rectinemataceae	2951105		Novosphingobium	165696
									Reyranellaceae	2844375		Obesumbacterium	82982
									Rhabdaerophilaceae	2717338		Occultella	2828348
									Rhizobiaceae	82115		Oceanithermus	208447
									Rhizonemataceae	2782430		Oceanobacillus	182709
									Rhodanobacteraceae	1775411		Oceanotoga	1255275
									Rhodobiaceae	119043		Octadecabacter	53945
									Rhodocyclaceae	75787		Odoribacter	283168
									Rhodospirillaceae	41295		Oenococcus	46254
									Rhodovibrionaceae	2844403		Opitutus	178440
									Rikenellaceae	171550		Oricola	1594166
									Rivulariaceae	1185		Ornithinimicrobium	125287
									Roseiarcaceae	1643957		Otariodibacter	1249016
									Roseobacteraceae	2854170		Ottowia	219181
									Ruaniaceae	1331736		Pacificitalea	2846749
									Rubrobacteraceae	84997		Paenacidovorax	3051138
									Saccharospirillaceae	255527		Paenalkalicoccus	2944627
									Salinarimonadaceae	2137278		Paenibacillus	44249
									Salinivirgaceae	1970190		Paenisporosarcina	651660
									Sandaracinaceae	1055686		Paludibacterium	400060
									Sanguibacteraceae	145360		Pannonibacter	227873
									Scytonemataceae	1182		Pantoea	53335
									Segniliparaceae	316606		Parabacteroides	375288
									Segnochrobactraceae	2822331		Paraburkholderia	1822464
									Selenomonadaceae	1843491		Paracidovorax	3051137
									Shewanellaceae	267890		Paraclostridium	1849822
									Sirenicapillariaceae	2934961		Paracoccus	265
									Sphaerochaetaceae	2791015		Paradevosia	1573407
									Sphaerotilaceae	2975441		Parageobacillus	1906945
									Sphingomonadaceae	41297		Paraliobacillus	200903
									Sphingosinicellaceae	2820280		Paraphotobacterium	2042066
									Spirillaceae	119068		Parasedimentitalea	2738399
									Spirochaetaceae	137		Parashewanella	2547964
									Spongiibacteraceae	1706375		Paroceanicella	2683599
									Sporanaerobacteraceae	2992718		Pasteurella	745
									Sporolactobacillaceae	186821		Paucilactobacillus	2767890
									Sporomusaceae	1843490		Pectobacterium	122277
									Staphylococcaceae	90964		Pediococcus	1253
									Stappiaceae	2821832		Pelagerythrobacter	2800685
									Stellaceae	2844601		Pelagibacterium	1082930
									Steroidobacteraceae	2689614		Pelagovum	2795377
									Sterolibacteriaceae	2008793		Pelobacter	18
									Stigonemataceae	1189		Pelosinus	365348
									Streptococcaceae	1300		Peribacillus	2675229
									Streptomycetaceae	2062		Periweissella	2930384
									Streptosporangiaceae	2004		Peterkaempfera	2995704
									Succinivibrionaceae	83763		Peteryoungia	2853332
									Sulfuricellaceae	2772226		Petrocella	2603323
									Sulfurimonadaceae	2771471		Petrotoga	28236
									Sulfurospirillaceae	2932623		Phaeobacter	302485
									Sulfurovaceae	2771472		Phocaeicola	909656
									Sutterellaceae	995019		Photobacterium	657
									Symbiobacteriaceae	543349		Photorhabdus	29487
									Symphyonemataceae	1892258		Phycicoccus	367298
									Synergistaceae	649777		Phyllobacterium	28100
									Syntrophobacteraceae	213465		Phytohabitans	907364
									Syntrophomonadaceae	68298		Planktothrix	54304
									Syntrophotaleaceae	2812024		Planococcus	1372
									Tannerellaceae	2005525		Plesiomonas	702
									Tenuifilaceae	2760872		Polyangium	55
									Tepidamorphaceae	2844863		Polycladomyces	1348505
									Tepidanaerobacteraceae	2770092		Polymorphum	991903
									Tepidimicrobiaceae	2992719		Pontivivens	1844015
									Terasakiellaceae	2813951		Porphyromonas	836
									Termitinemataceae	3022873		Pragia	82984
									Thalassobaculaceae	2844864		Prevotella	838
									Thalassospiraceae	2844866		Priestia	2800373
									Thermaceae	188786		Profundibacter	2778525
									Thermincolaceae	2937911		Protaetiibacter	2680004
									Thermoactinomycetaceae	186824		Proteus	583
									Thermoanaerobacteraceae	186814		Providencia	586
									Thermodesulfatatoraceae	3031464		Pseudoalteromonas	53246
									Thermodesulfobacteriaceae	188711		Pseudochrobactrum	354349
									Thermodesulfobiaceae	227387		Pseudocitrobacter	1504576
									Thermodesulforhabdaceae	3031641		Pseudodesulfovibrio	2035811
									Thermohalobacteraceae	2848916		Pseudoduganella	1522432
									Thermomonosporaceae	2012		Pseudoleptotrichia	2755140
									Thermosediminibacteraceae	2770093		Pseudolysobacter	2709666
									Thermotogaceae	188709		Pseudomonas	286
									Thermovirgaceae	3029089		Pseudonocardia	1847
									Thioalkalibacteraceae	2035710		Pseudooceanicola	1679449
									Thioalkalispiraceae	1096778		Pseudoprevotella	2884814
									Thiobacillaceae	2008790		Pseudopuniceibacterium	2613960
									Thiofilaceae	2212440		Pseudorhizobium	1903858
									Thiolinaceae	2212439		Pseudorhodobacter	238783
									Thioprofundaceae	2034509		Psychrobacillus	1221880
									Thiotrichaceae	135617		Psychromonas	67572
									Thorselliaceae	1771359		Psychrosphaera	907197
									Tissierellaceae	1737406		Pukyongiella	2831925
									Tolypothrichaceae	119859		Pullulanibacillus	475230
									Treboniaceae	2767072		Qingshengfaniella	2816884
									Treponemataceae	2845253		Qipengyuania	1855416
									Tropherymataceae	2805591		Radiobacillus	2785518
									Tsukamurellaceae	85028		Ralstonia	48736
									Turicibacteraceae	2810281		Raoultella	160674
									Usitatibacteraceae	2803844		Rathayibacter	33886
									Vallitaleaceae	2603322		Reinekea	230494
									Veillonellaceae	31977		Rhizobium	379
									Ventosimonadaceae	1827282		Rhodanobacter	75309
									Vermifilaceae	2831758		Rhodobaca	119541
									Vibrionaceae	641		Rhodococcus	1827
									Vulgatibacteraceae	1524213		Rhodoferax	28065
									Wenzhouxiangellaceae	1676141		Rhodopseudomonas	1073
									Williamwhitmaniaceae	2038695		Rhodovulum	34008
									Woeseiaceae	1738654		Rodentibacter	1960084
									Xanthobacteraceae	335928		Roseibacterium	159345
									Xanthomonadaceae	32033		Roseibium	150830
									Xylanivirgaceae	2712270		Roseicitreum	1209946
									Yeguiaceae	2944140		Roseitalea	1915401
									Yersiniaceae	1903411		Roseobacter	2433
									Zavarziniaceae	2844877		Roseomonas	125216
									Zoogloeaceae	2008794		Roseovarius	74030
									Zooshikellaceae	2898533		Rouxiella	1565532
									Zymomonadaceae	2844881		Ruania	626119
												Rubrobacter	42255
												Ruegeria	97050
												Ruminiclostridium	1508657
												Saccharibacillus	456492
												Saccharophagus	316625
												Saccharopolyspora	1835
												Saccharospirillum	231683
												Saccharothrix	2071
												Salaquimonas	2712688
												Salicibibacter	2685905
												Salidesulfovibrio	2950010
												Salimicrobium	351195
												Saliniradius	2661818
												Salinispora	168694
												Salinivibrio	51366
												Salipiger	263377
												Salisediminibacterium	1434042
												Salmonella	590
												Sanguibacter	60919
												Scandinavium	2726810
												Sebaldella	32068
												Sediminibacillus	482460
												Sediminispirochaeta	1911556
												Selenomonas	970
												Serinicoccus	265976
												Serratia	613
												Shewanella	22
												Shigella	620
												Shimwellia	1335483
												Shinella	323620
												Silicimonas	1955420
												Simonsiella	71
												Sinorhizobium	28105
												Skermanella	204447
												Sodaliphilus	2815786
												Solidesulfovibrio	2910984
												Sorangium	39643
												Sphaerochaeta	399320
												Sphingomonas	13687
												Sphingosinicella	335405
												Solimonas	413435
												Spongiibacter	630749
												Sporolactobacillus	2077
												Sporosarcina	1569
												Staphylococcus	1279
												Staphylospora	2689589
												Stappia	152161
												Stigmatella	40
												Streptantibioticus	2995706
												Streptobacillus	34104
												Streptococcus	1301
												Streptomyces	1883
												Streptosporangium	2000
												Stutzerimonas	2901164
												Suicoccus	2689587
												Sulfitobacter	60136
												Sutcliffiella	2837511
												Sutterella	40544
												Symbiopectobacterium	801
												Syntrophobacter	29526
												Tabrizicola	1443919
												Telluria	34069
												Tepiditoga	2778400
												Teredinibacter	2425
												Tetragenococcus	51668
												Tetrasphaera	99479
												Thalassolituus	187492
												Thalassospira	168934
												Thaumasiovibrio	2014233
												Thermanaerovibrio	81461
												Thermoanaerobacter	1754
												Thermoanaerobacterium	28895
												Thermobacillus	76632
												Thermobispora	147067
												Thermochromatium	85073
												Thermosipho	2420
												Thermus	270
												Thioalkalivibrio	106633
												Thiobacillus	919
												Thiocapsa	1056
												Thioclava	285107
												Thiocystis	13724
												Thiomicrorhabdus	2039723
												Thiospirochaeta	2792240
												Thiothrix	1030
												Tissierella	41273
												Treponema	157
												Trichlorobacter	115782
												Tsukamurella	2060
												Tsuneonella	2800686
												Tumebacillus	432330
												Turicibacter	191303
												Tyzzerella	1506577
												Undibacterium	401469
												Vagococcus	2737
												Vallitalea	1348611
												Vescimonas	2892396
												Vibrio	662
												Virgibacillus	84406
												Weissella	46255
												Weizmannia	2817139
												Wielerella	2944815
												Xenorhabdus	626
												Yersinia	629
												Youhaiella	1827478
												Zophobihabitans	2894762
												Zymobacter	33073
