# Supplementary material for: Genomic Distribution of ushA-like Genes in Bacteria: Comparison to cpdB-like Genes
Source: Genes (Basel). 2023 Aug 20;14(8):1657. doi: 10.3390/genes14081657 (PMC10454023; doi:10.3390/genes14081657)
Supplement: Supplementary file 1 [file genes-14-01657-s001.zip › Table S8.xlsx]

## Sheet: Hoja1
Alphabetical lists of taxa probed that contain no sequenced genomes in the NCBI Complete Genomes Database.
These are not the only taxa without sequenced genomes in the database. They have been selected among the 1180 taxa probed in Tables S1–S7.
Phyla	Taxon ID		Classes	Taxon ID		Orders	Taxon ID		Families	Taxon ID		Genera	Taxon ID		Species	Taxon ID
None	–		Chitinispirillia	1860136		Anaeroplasmatales	186332		Actinopolymorphaceae	2805400		None	–		None	–
			Chitinivibrionia	296141		Ardenticatenales	1382929		Aestuariirhabdaceae	2717330
			Deferrisomatia	3031652		Cryptosporangiales	2495577		Aestuariivirgaceae	2650922
			Dissulfuribacteria	3031452		Desertifilales	3039989		Afifellaceae	2829802
			Syntrophorhabdia	3031649		Desulfatiglandales	3024414		Ahrensiaceae	2829814
			Terrimicrobiia	2762271		Ferritrophicales	713634		Algiphilaceae	1266054
						Futianiales	3016346		Alsobacteraceae	2792775
						Gaiellales	1154584		Alterococcaeae	3056375
						Haloplasmatales	471822		Aminiphilaceae	3029090
						Iodidimonadales	2066484		Anaerovoracaceae	3030910
						Jiangellales	1217098		Ancalomicrobiaceae	2172021
						Kopriimonadales	343329		Antricoccaceae	2805401
						Micropepsales	1921567		Aquichromatiaceae	2877848
						Motilibacterales	2793120		Balneatrichaceae	2301193
						Nitriliruptorales	596497		Balneicellaceae	1903335
						Nodosilineales	3039985		Bianqueaceae	2944142
						Procabacteriales	224468		Borziaceae	1892250
						Rhodothalassiales	1544799		Caldicoprobacteraceae	715221
						Salsipaludibacterales	2917696		Capsosiraceae	1892262
						Spirulinales	1890443		Carbonactinosporaceae	2864377
									Chlorogloeopsidaceae	1892261
									Cohaesibacteraceae	655351
									Crenotrichaceae	89377
									Cyanomargaritaceae	1982354
									Cyanothecaceae	1892249
									Dapisostemonaceae	1914257
									Deferrivibrionaceae	2930104
									Defluviitaleaceae	1185407
									Desulfatirhabdiaceae	3031625
									Desulfoarculaceae	213122
									Desulfobacteriaceae	3023783
									Desulfocucumaceae	3023805
									Desulfofabaceae	2904606
									Desulfonatronaceae	224380
									Desulfonatronovibrionaceae	3031459
									Desulfonauticaceae	2956789
									Desulfoplanaceae	3031458
									Desulforegulaceae	3031623
									Desulfosalsimonadaceae	2904714
									Desulfurivibrionaceae	3024422
									Echinimonadaceae	3046600
									Feifaniaceae	2944141
									Fortieaceae	1892264
									Geitleriaceae	2509018
									Geopsychrobacteraceae	3031659
									Geothermobacteraceae	3031664
									Gloeotrichiaceae	1892265
									Godleyaceae	1892260
									Gracilibacteraceae	541019
									Heteroscytonemataceae	2507943
									Homoeotrichaceae	1892253
									Laspinemataceae	2815311
									Lentimicrobiaceae	1840213
									Lichenibacteriaceae	2714749
									Mabikibacteraceae	2029878
									Microthrixaceae	1798913
									Natronospirillaceae	2813859
									Neomegalonemataceae	2814874
									Notoacmeibacteraceae	2024981
									Ostreibacteriaceae	2856854
									Pasteuriaceae	538998
									Pelobacteraceae	3024405
									Perlucidibacaceae	2887331
									Phaselicystidaceae	651809
									Pleioneaceae	2823145
									Propylenellaceae	2814901
									Pseudoxanthobacteraceae	2844374
									Psittacicellaceae	2873895
									Pumilibacteraceae	2941492
									Rarobacteraceae	145359
									Rectinemataceae	2951105
									Reyranellaceae	2844375
									Rhabdaerophilaceae	2717338
									Rhizonemataceae	2782430
									Rhodobiaceae	119043
									Rhodovibrionaceae	2844403
									Roseiarcaceae	1643957
									Salinarimonadaceae	2137278
									Scytonemataceae	1182
									Segnochrobactraceae	2822331
									Sirenicapillariaceae	2934961
									Spirillaceae	119068
									Sporanaerobacteraceae	2992718
									Stigonemataceae	1189
									Symphyonemataceae	1892258
									Tepidamorphaceae	2844863
									Termitinemataceae	3022873
									Thermodesulforhabdaceae	3031641
									Thiofilaceae	2212440
									Thiolinaceae	2212439
									Thioprofundaceae	2034509
									Thorselliaceae	1771359
									Treboniaceae	2767072
									Ventosimonadaceae	1827282
									Vermifilaceae	2831758
									Williamwhitmaniaceae	2038695
									Xylanivirgaceae	2712270
									Yeguiaceae	2944140
									Zavarziniaceae	2844877
